# Supplementary material for: Genetics causal analysis of oral microbiome on type 2 diabetes in East Asian populations: a bidirectional two-sample Mendelian randomized study
Source: Front Endocrinol (Lausanne). 2024 Aug 23;15:1452999. doi: 10.3389/fendo.2024.1452999 (PMC11380152; doi:10.3389/fendo.2024.1452999)
Supplement: Supplementary file 2 [file Table1.xlsx]

## Sheet: Table of content
Table S1. Summary of oral micorbiomes and type 2 diabetes (T2D) used in the current study.
Table S2. Genetic instruments for MR analysis of oral microbiome of saliva and type 2 diabetes (T2D) in meta-analyses of genome-wide association studies (GWAS) of East Asian individuals individuals
Table S3. Genetic instruments for MR analysis of oral microbiome of saliva and type 2 diabetes (T2D) in the BioBank Japan (BBJ) Project
Table S4. All results of discovery Mendelian randomization for oral microbiome of saliva on the risk of type 2 diabetes (T2D) in meta-analyses of genome-wide association studies (GWAS) of East Asian individuals risk																All results of discovery Mendelian randomization for oral microbiome of saliva on the risk of type 2 diabetes (T2D) in meta-analyses of genome-wide association studies (GWAS) of East Asian individuals risk																All results of discovery Mendelian randomization for oral microbiome of saliva on the risk of type 2 diabetes (T2D) in meta-analyses of genome-wide association studies (GWAS) of East Asian individuals risk																All results of discovery Mendelian randomization for oral microbiome of saliva on the risk of type 2 diabetes (T2D) in meta-analyses of genome-wide association studies (GWAS) of East Asian individuals risk
Table S5. All results of replication Mendelian randomization for oral microbiome of saliva on the risk of type 2 diabetes (T2D) in the BioBank Japan (BBJ) Project
Table S6. Oral Microbiomes in saliva with Significant Mendelian Randomization (MR) Results in Both Discovery and Replication Cohorts for type 2 diabetes (T2D)
Table S7. Instrumental Variables Related to Confounding Factors
Table S8. Causal Inference Between oral microbiomes in saliva and T2D using reverse Mendelian Randomization (MR) analysis
Table S9. Genetic instruments for MR analysis of oral microbiome of tongue and type 2 diabetes (T2D) in meta-analyses of genome-wide association studies (GWAS) of East Asian individuals individuals
Table S10. Genetic instruments for MR analysis of oral microbiome of tongue and type 2 diabetes (T2D) in the BioBank Japan (BBJ) Project individuals
Table S11. All results of discovery Mendelian randomization for oral microbiome of tongue on the risk of type 2 diabetes (T2D) in meta-analyses of genome-wide association studies (GWAS) of East Asian individuals risk
Table S12. All results of replication Mendelian randomization for oral microbiome of tongue on the risk of type 2 diabetes (T2D) in the BioBank Japan (BBJ) Project
Table S13. Oral Microbiomes on tongue with Significant Mendelian Randomization (MR) Results in Both Discovery and Replication Cohorts for type 2 diabetes (T2D)
Table S14. Causal Inference Between oral microbiomes on tongue and T2D using reverse Mendelian Randomization (MR) analysis
Table S15. Overview of Bacterial Genera Coexisting in Tongue and Saliva with Significant Associations in Both T2D Discovery and Replication Cohorts

## Sheet: Table S1
Table S1.Summary of oral micorbiomes and type 2 diabetes (T2D) used in the current study.
a. Summary of GWAS data of T2D
Phenotype	doi/link	case	control	Reference genome	Imputation panel	Population	# SNPs
T2D (discovery)	10.1038/s41586-020-2263-3	77418	356122	hg19/GRCh37	1000G	East Asians	11814633
T2D (replication)	https://pheweb.jp/pheno/T2D	45383	132032	hg19/GRCh37	1000G	East Asians	13730970
b.Summary of mgGWAS data of microbiota
Study	doi/link	sample location	sample numbers	Reference genome	Population
Liu et al.(2021)	10.1038/s41421-021-00356-0	tongue dorsum	2017	hg38/GRCh38	East Asians
Liu et al.(2021)	10.1038/s41421-021-00356-0	saliva	1915	hg38/GRCh38	East Asians

## Sheet: Table S2
Table S2.Genetic instruments for MR analysis of oral microbiome of saliva and type 2 diabetes (T2D) in meta-analyses of genome-wide association studies (GWAS) of East Asian individuals
SNP	chr	pos	effect_allele	other_allele	beta	se	F	pval	eaf	samplesize	id	kingdom	phylum	class	order	family	genera	species
rs10002310	4	107684653	T	C	0.1136	0.02293	24.5442	7.978e-07	0.4128	1882	k__Bacteria|p__Patescibacteria|c__Saccharimonadia|o__Saccharimonadales|f__Saccharimonadaceae|g__unclassified_mgs_1805	k__Bacteria	p__Patescibacteria	c__Saccharimonadia	o__Saccharimonadales	f__Saccharimonadaceae	g__unclassified_mgs_1805	NA
rs10011172	4	170848086	T	C	0.107	0.02261	22.3958	2.355e-06	0.4112	1902	k__Bacteria|p__Proteobacteria|c__Gammaproteobacteria|o__Cardiobacteriales|f__Cardiobacteriaceae|g__Cardiobacterium|s__unclassified_mgs_3428	k__Bacteria	p__Proteobacteria	c__Gammaproteobacteria	o__Cardiobacteriales	f__Cardiobacteriaceae	g__Cardiobacterium	s__unclassified_mgs_3428
rs3847704	12	58407811	G	A	0.1074	0.02261	22.5636	2.173e-06	0.3802	1902	k__Bacteria|p__Proteobacteria|c__Gammaproteobacteria|o__Cardiobacteriales|f__Cardiobacteriaceae|g__Cardiobacterium|s__unclassified_mgs_3428	k__Bacteria	p__Proteobacteria	c__Gammaproteobacteria	o__Cardiobacteriales	f__Cardiobacteriaceae	g__Cardiobacterium	s__unclassified_mgs_3428
rs10015026	4	26165576	A	G	-0.1094	0.02293	22.7628	1.991e-06	0.3525	1878	k__Bacteria|p__Patescibacteria|c__Saccharimonadia|o__Saccharimonadales|f__Saccharimonadaceae|g__TM7x|s__unclassified_mgs_3200	k__Bacteria	p__Patescibacteria	c__Saccharimonadia	o__Saccharimonadales	f__Saccharimonadaceae	g__TM7x	s__unclassified_mgs_3200
rs2287574	12	98773027	T	G	0.1132	0.02293	24.3716	8.713e-07	0.3681	1878	k__Bacteria|p__Patescibacteria|c__Saccharimonadia|o__Saccharimonadales|f__Saccharimonadaceae|g__TM7x|s__unclassified_mgs_3200	k__Bacteria	p__Patescibacteria	c__Saccharimonadia	o__Saccharimonadales	f__Saccharimonadaceae	g__TM7x	s__unclassified_mgs_3200
rs10015026	4	26165576	A	G	-0.1094	0.02307	22.4874	2.274e-06	0.3525	1861	k__Bacteria|p__Patescibacteria|c__Saccharimonadia|o__Saccharimonadales|f__Saccharimonadaceae|g__TM7x|s__unclassified_mgs_1253	k__Bacteria	p__Patescibacteria	c__Saccharimonadia	o__Saccharimonadales	f__Saccharimonadaceae	g__TM7x	s__unclassified_mgs_1253
rs7980645	12	75630930	C	T	-0.1106	0.02309	22.9436	1.805e-06	0.3846	1861	k__Bacteria|p__Patescibacteria|c__Saccharimonadia|o__Saccharimonadales|f__Saccharimonadaceae|g__TM7x|s__unclassified_mgs_1253	k__Bacteria	p__Patescibacteria	c__Saccharimonadia	o__Saccharimonadales	f__Saccharimonadaceae	g__TM7x	s__unclassified_mgs_1253
rs1002036	13	30933590	T	G	-0.1077	0.02285	22.2156	2.64e-06	0.3982	1895	k__Bacteria|p__Firmicutes|c__Bacilli|o__Lactobacillales|f__Streptococcaceae|g__Streptococcus|s__Streptococcus_oralis_J_mgs_764	k__Bacteria	p__Firmicutes	c__Bacilli	o__Lactobacillales	f__Streptococcaceae	g__Streptococcus	s__Streptococcus_oralis_J_mgs_764
rs1002036	13	30933590	T	G	-0.1055	0.02261	21.7723	3.243e-06	0.3982	1908	k__Bacteria|p__Firmicutes|c__Bacilli|o__Lactobacillales|f__Streptococcaceae|g__Streptococcus|s__Streptococcus_sanguinis_mgs_1209	k__Bacteria	p__Firmicutes	c__Bacilli	o__Lactobacillales	f__Streptococcaceae	g__Streptococcus	s__Streptococcus_sanguinis_mgs_1209
rs61910772	12	3996122	A	G	0.1163	0.02241	26.9324	2.331e-07	0.3869	1908	k__Bacteria|p__Firmicutes|c__Bacilli|o__Lactobacillales|f__Streptococcaceae|g__Streptococcus|s__Streptococcus_sanguinis_mgs_1209	k__Bacteria	p__Firmicutes	c__Bacilli	o__Lactobacillales	f__Streptococcaceae	g__Streptococcus	s__Streptococcus_sanguinis_mgs_1209
rs6538484	12	94124814	G	A	-0.114	0.02243	25.8316	4.048e-07	0.4073	1908	k__Bacteria|p__Firmicutes|c__Bacilli|o__Lactobacillales|f__Streptococcaceae|g__Streptococcus|s__Streptococcus_sanguinis_mgs_1209	k__Bacteria	p__Firmicutes	c__Bacilli	o__Lactobacillales	f__Streptococcaceae	g__Streptococcus	s__Streptococcus_sanguinis_mgs_1209
rs1002036	13	30933590	T	G	-0.1062	0.02274	21.8106	3.2e-06	0.3982	1911	k__Bacteria|p__Firmicutes|c__Bacilli|o__Lactobacillales|f__Streptococcaceae|g__Streptococcus|s__Streptococcus_sanguinis_D_mgs_915	k__Bacteria	p__Firmicutes	c__Bacilli	o__Lactobacillales	f__Streptococcaceae	g__Streptococcus	s__Streptococcus_sanguinis_D_mgs_915
rs6503139	17	8682271	C	T	-0.1141	0.02257	25.5569	4.745e-07	0.436	1911	k__Bacteria|p__Firmicutes|c__Bacilli|o__Lactobacillales|f__Streptococcaceae|g__Streptococcus|s__Streptococcus_sanguinis_D_mgs_915	k__Bacteria	p__Firmicutes	c__Bacilli	o__Lactobacillales	f__Streptococcaceae	g__Streptococcus	s__Streptococcus_sanguinis_D_mgs_915
rs1002036	13	30933590	T	G	-0.1198	0.0228	27.6086	1.653e-07	0.3982	1905	k__Bacteria|p__Firmicutes|c__Bacilli|o__Lactobacillales|f__Streptococcaceae|g__Streptococcus|s__unclassified_mgs_2320	k__Bacteria	p__Firmicutes	c__Bacilli	o__Lactobacillales	f__Streptococcaceae	g__Streptococcus	s__unclassified_mgs_2320
rs7986888	13	43187096	C	A	0.1078	0.02272	22.5124	2.234e-06	0.4358	1905	k__Bacteria|p__Firmicutes|c__Bacilli|o__Lactobacillales|f__Streptococcaceae|g__Streptococcus|s__unclassified_mgs_2320	k__Bacteria	p__Firmicutes	c__Bacilli	o__Lactobacillales	f__Streptococcaceae	g__Streptococcus	s__unclassified_mgs_2320
rs10026829	4	171909744	T	C	-0.1072	0.02257	22.5593	2.208e-06	0.4222	1904	k__Bacteria|p__Proteobacteria|c__Gammaproteobacteria|o__Enterobacterales|f__Pasteurellaceae|g__Haemophilus_D|s__Haemophilus_D_parainfluenzae_mgs_3396	k__Bacteria	p__Proteobacteria	c__Gammaproteobacteria	o__Enterobacterales	f__Pasteurellaceae	g__Haemophilus_D	s__Haemophilus_D_parainfluenzae_mgs_3396
rs6941337	6	117447285	G	A	-0.1131	0.02244	25.4027	5.079e-07	0.4794	1904	k__Bacteria|p__Proteobacteria|c__Gammaproteobacteria|o__Enterobacterales|f__Pasteurellaceae|g__Haemophilus_D|s__Haemophilus_D_parainfluenzae_mgs_3396	k__Bacteria	p__Proteobacteria	c__Gammaproteobacteria	o__Enterobacterales	f__Pasteurellaceae	g__Haemophilus_D	s__Haemophilus_D_parainfluenzae_mgs_3396
rs10026829	4	171909744	T	C	-0.1056	0.02242	22.1849	2.678e-06	0.4222	1904	k__Bacteria|p__Proteobacteria|c__Gammaproteobacteria|o__Enterobacterales|f__Pasteurellaceae|g__Haemophilus_D|s__Haemophilus_D_parainfluenzae_mgs_3103	k__Bacteria	p__Proteobacteria	c__Gammaproteobacteria	o__Enterobacterales	f__Pasteurellaceae	g__Haemophilus_D	s__Haemophilus_D_parainfluenzae_mgs_3103
rs1005298	1	167556113	A	C	0.1098	0.02263	23.5416	1.327e-06	0.3339	1894	k__Bacteria|p__Proteobacteria|c__Gammaproteobacteria|o__Enterobacterales|f__Pasteurellaceae|g__Haemophilus_D|s__unclassified_mgs_1585	k__Bacteria	p__Proteobacteria	c__Gammaproteobacteria	o__Enterobacterales	f__Pasteurellaceae	g__Haemophilus_D	s__unclassified_mgs_1585
rs2623343	3	99417165	C	T	-0.1167	0.02266	26.523	2.89e-07	0.3269	1894	k__Bacteria|p__Proteobacteria|c__Gammaproteobacteria|o__Enterobacterales|f__Pasteurellaceae|g__Haemophilus_D|s__unclassified_mgs_1585	k__Bacteria	p__Proteobacteria	c__Gammaproteobacteria	o__Enterobacterales	f__Pasteurellaceae	g__Haemophilus_D	s__unclassified_mgs_1585
rs6122248	20	64119767	C	T	-0.1082	0.02267	22.7799	1.942e-06	0.4238	1894	k__Bacteria|p__Proteobacteria|c__Gammaproteobacteria|o__Enterobacterales|f__Pasteurellaceae|g__Haemophilus_D|s__unclassified_mgs_1585	k__Bacteria	p__Proteobacteria	c__Gammaproteobacteria	o__Enterobacterales	f__Pasteurellaceae	g__Haemophilus_D	s__unclassified_mgs_1585
rs10055623	5	157897580	G	T	0.1057	0.02259	21.8936	3.096e-06	0.394	1905	k__Bacteria|p__Firmicutes|c__Clostridia|o__Lachnospirales|f__Lachnospiraceae|g__Oribacterium|s__unclassified_mgs_3339	k__Bacteria	p__Firmicutes	c__Clostridia	o__Lachnospirales	f__Lachnospiraceae	g__Oribacterium	s__unclassified_mgs_3339
rs10898437	11	86136839	C	T	-0.1142	0.02259	25.5564	4.735e-07	0.3885	1905	k__Bacteria|p__Firmicutes|c__Clostridia|o__Lachnospirales|f__Lachnospiraceae|g__Oribacterium|s__unclassified_mgs_3339	k__Bacteria	p__Firmicutes	c__Clostridia	o__Lachnospirales	f__Lachnospiraceae	g__Oribacterium	s__unclassified_mgs_3339
rs2565010	5	54590329	C	G	0.1105	0.02266	23.7796	1.156e-06	0.3345	1905	k__Bacteria|p__Firmicutes|c__Clostridia|o__Lachnospirales|f__Lachnospiraceae|g__Oribacterium|s__unclassified_mgs_3339	k__Bacteria	p__Firmicutes	c__Clostridia	o__Lachnospirales	f__Lachnospiraceae	g__Oribacterium	s__unclassified_mgs_3339
rs9938215	16	83630977	G	A	-0.1063	0.02261	22.1037	2.793e-06	0.3658	1905	k__Bacteria|p__Firmicutes|c__Clostridia|o__Lachnospirales|f__Lachnospiraceae|g__Oribacterium|s__unclassified_mgs_3339	k__Bacteria	p__Firmicutes	c__Clostridia	o__Lachnospirales	f__Lachnospiraceae	g__Oribacterium	s__unclassified_mgs_3339
rs10058365	5	124899734	G	A	0.1043	0.02256	21.3742	4.034e-06	0.4877	1897	k__Bacteria|p__Campylobacterota|c__Campylobacteria|o__Campylobacterales|f__Campylobacteraceae|g__Campylobacter_A|s__unclassified_mgs_2521	k__Bacteria	p__Campylobacterota	c__Campylobacteria	o__Campylobacterales	f__Campylobacteraceae	g__Campylobacter_A	s__unclassified_mgs_2521
rs2956334	11	35802610	G	A	-0.1105	0.02273	23.6334	1.28e-06	0.3974	1897	k__Bacteria|p__Campylobacterota|c__Campylobacteria|o__Campylobacterales|f__Campylobacteraceae|g__Campylobacter_A|s__unclassified_mgs_2521	k__Bacteria	p__Campylobacterota	c__Campylobacteria	o__Campylobacterales	f__Campylobacteraceae	g__Campylobacter_A	s__unclassified_mgs_2521
rs10082389	10	115667864	T	C	-0.1102	0.02198	25.1367	5.837e-07	0.4332	1913	k__Bacteria|p__Spirochaetota|c__Spirochaetia|o__Treponematales|f__Treponemataceae|g__Treponema_A|s__unclassified_mgs_1620	k__Bacteria	p__Spirochaetota	c__Spirochaetia	o__Treponematales	f__Treponemataceae	g__Treponema_A	s__unclassified_mgs_1620
rs10087769	8	63360724	T	C	0.112	0.02302	23.6715	1.245e-06	0.4838	1884	k__Bacteria|p__Fusobacteriota|c__Fusobacteriia|o__Fusobacteriales|f__Fusobacteriaceae|g__Fusobacterium|s__unclassified_mgs_3185	k__Bacteria	p__Fusobacteriota	c__Fusobacteriia	o__Fusobacteriales	f__Fusobacteriaceae	g__Fusobacterium	s__unclassified_mgs_3185
rs244125	20	44555338	C	A	0.1125	0.02296	24.0083	1.052e-06	0.4407	1884	k__Bacteria|p__Fusobacteriota|c__Fusobacteriia|o__Fusobacteriales|f__Fusobacteriaceae|g__Fusobacterium|s__unclassified_mgs_3185	k__Bacteria	p__Fusobacteriota	c__Fusobacteriia	o__Fusobacteriales	f__Fusobacteriaceae	g__Fusobacterium	s__unclassified_mgs_3185
rs10095112	8	135506535	A	G	-0.1089	0.02233	23.7836	1.169e-06	0.3587	1899	k__Bacteria|p__Campylobacterota|c__Campylobacteria|o__Campylobacterales|f__Campylobacteraceae|g__Campylobacter_A|s__unclassified_mgs_1606	k__Bacteria	p__Campylobacterota	c__Campylobacteria	o__Campylobacterales	f__Campylobacteraceae	g__Campylobacter_A	s__unclassified_mgs_1606
rs2243683	21	16930951	G	A	0.1088	0.02232	23.7613	1.179e-06	0.446	1899	k__Bacteria|p__Campylobacterota|c__Campylobacteria|o__Campylobacterales|f__Campylobacteraceae|g__Campylobacter_A|s__unclassified_mgs_1606	k__Bacteria	p__Campylobacterota	c__Campylobacteria	o__Campylobacterales	f__Campylobacteraceae	g__Campylobacter_A	s__unclassified_mgs_1606
rs10098343	8	60185119	C	T	0.1134	0.02257	25.2443	5.604e-07	0.4695	1901	k__Bacteria|p__Firmicutes|c__Bacilli|o__Lactobacillales|f__Streptococcaceae|g__Streptococcus|s__unclassified_mgs_1016	k__Bacteria	p__Firmicutes	c__Bacilli	o__Lactobacillales	f__Streptococcaceae	g__Streptococcus	s__unclassified_mgs_1016
rs10098343	8	60185119	C	T	0.1046	0.02282	21.0103	4.862e-06	0.4695	1899	k__Bacteria|p__Firmicutes|c__Bacilli|o__Lactobacillales|f__Streptococcaceae|g__Streptococcus|s__unclassified_mgs_1910	k__Bacteria	p__Firmicutes	c__Bacilli	o__Lactobacillales	f__Streptococcaceae	g__Streptococcus	s__unclassified_mgs_1910
rs10976053	9	7126175	G	T	-0.107	0.02321	21.2529	4.312e-06	0.4903	1899	k__Bacteria|p__Firmicutes|c__Bacilli|o__Lactobacillales|f__Streptococcaceae|g__Streptococcus|s__unclassified_mgs_1910	k__Bacteria	p__Firmicutes	c__Bacilli	o__Lactobacillales	f__Streptococcaceae	g__Streptococcus	s__unclassified_mgs_1910
rs13107619	4	70475183	G	A	-0.1087	0.02288	22.5708	2.177e-06	0.3504	1899	k__Bacteria|p__Firmicutes|c__Bacilli|o__Lactobacillales|f__Streptococcaceae|g__Streptococcus|s__unclassified_mgs_1910	k__Bacteria	p__Firmicutes	c__Bacilli	o__Lactobacillales	f__Streptococcaceae	g__Streptococcus	s__unclassified_mgs_1910
rs2448341	10	60776199	C	T	0.1088	0.02277	22.8314	1.909e-06	0.3574	1899	k__Bacteria|p__Firmicutes|c__Bacilli|o__Lactobacillales|f__Streptococcaceae|g__Streptococcus|s__unclassified_mgs_1910	k__Bacteria	p__Firmicutes	c__Bacilli	o__Lactobacillales	f__Streptococcaceae	g__Streptococcus	s__unclassified_mgs_1910
rs9557658	13	101457792	A	G	0.1134	0.02299	24.3303	8.878e-07	0.4969	1899	k__Bacteria|p__Firmicutes|c__Bacilli|o__Lactobacillales|f__Streptococcaceae|g__Streptococcus|s__unclassified_mgs_1910	k__Bacteria	p__Firmicutes	c__Bacilli	o__Lactobacillales	f__Streptococcaceae	g__Streptococcus	s__unclassified_mgs_1910
rs10098343	8	60185119	C	T	0.1056	0.02277	21.5081	3.786e-06	0.4695	1909	k__Bacteria|p__Firmicutes|c__Bacilli|o__Lactobacillales|f__Streptococcaceae|g__Streptococcus|s__unclassified_mgs_2258	k__Bacteria	p__Firmicutes	c__Bacilli	o__Lactobacillales	f__Streptococcaceae	g__Streptococcus	s__unclassified_mgs_2258
rs9557658	13	101457792	A	G	0.1133	0.02295	24.3722	8.602e-07	0.4969	1909	k__Bacteria|p__Firmicutes|c__Bacilli|o__Lactobacillales|f__Streptococcaceae|g__Streptococcus|s__unclassified_mgs_2258	k__Bacteria	p__Firmicutes	c__Bacilli	o__Lactobacillales	f__Streptococcaceae	g__Streptococcus	s__unclassified_mgs_2258
rs10098343	8	60185119	C	T	0.1049	0.02259	21.5635	3.624e-06	0.4695	1906	k__Bacteria|p__Firmicutes|c__Bacilli|o__Staphylococcales|f__Gemellaceae|g__Gemella|s__unclassified_mgs_2104	k__Bacteria	p__Firmicutes	c__Bacilli	o__Staphylococcales	f__Gemellaceae	g__Gemella	s__unclassified_mgs_2104
rs17691375	5	136104051	A	G	-0.1272	0.02255	31.8186	1.955e-08	0.2681	1906	k__Bacteria|p__Firmicutes|c__Bacilli|o__Staphylococcales|f__Gemellaceae|g__Gemella|s__unclassified_mgs_2104	k__Bacteria	p__Firmicutes	c__Bacilli	o__Staphylococcales	f__Gemellaceae	g__Gemella	s__unclassified_mgs_2104
rs58090813	1	158763184	C	T	-0.1046	0.0226	21.4213	3.957e-06	0.4402	1906	k__Bacteria|p__Firmicutes|c__Bacilli|o__Staphylococcales|f__Gemellaceae|g__Gemella|s__unclassified_mgs_2104	k__Bacteria	p__Firmicutes	c__Bacilli	o__Staphylococcales	f__Gemellaceae	g__Gemella	s__unclassified_mgs_2104
rs10101592	8	18647112	G	C	0.121	0.02276	28.2635	1.195e-07	0.2358	1905	k__Bacteria|p__Campylobacterota|c__Campylobacteria|o__Campylobacterales|f__Campylobacteraceae|g__Campylobacter_A|s__unclassified_mgs_252	k__Bacteria	p__Campylobacterota	c__Campylobacteria	o__Campylobacterales	f__Campylobacteraceae	g__Campylobacter_A	s__unclassified_mgs_252
rs11872052	17	1883432	A	G	0.107	0.02285	21.9278	3.035e-06	0.4368	1905	k__Bacteria|p__Campylobacterota|c__Campylobacteria|o__Campylobacterales|f__Campylobacteraceae|g__Campylobacter_A|s__unclassified_mgs_252	k__Bacteria	p__Campylobacterota	c__Campylobacteria	o__Campylobacterales	f__Campylobacteraceae	g__Campylobacter_A	s__unclassified_mgs_252
rs10128335	10	56767713	G	A	-0.1108	0.02265	23.93	1.078e-06	0.4021	1904	k__Bacteria|p__Firmicutes|c__Clostridia|o__Lachnospirales|f__Lachnospiraceae|g__Catonella|s__unclassified_mgs_3514	k__Bacteria	p__Firmicutes	c__Clostridia	o__Lachnospirales	f__Lachnospiraceae	g__Catonella	s__unclassified_mgs_3514
rs11821882	11	96129352	C	T	-0.1214	0.02261	28.8294	8.938e-08	0.2334	1904	k__Bacteria|p__Firmicutes|c__Clostridia|o__Lachnospirales|f__Lachnospiraceae|g__Catonella|s__unclassified_mgs_3514	k__Bacteria	p__Firmicutes	c__Clostridia	o__Lachnospirales	f__Lachnospiraceae	g__Catonella	s__unclassified_mgs_3514
rs1890551	1	216980363	G	A	-0.1046	0.02268	21.2705	4.279e-06	0.4499	1904	k__Bacteria|p__Firmicutes|c__Clostridia|o__Lachnospirales|f__Lachnospiraceae|g__Catonella|s__unclassified_mgs_3514	k__Bacteria	p__Firmicutes	c__Clostridia	o__Lachnospirales	f__Lachnospiraceae	g__Catonella	s__unclassified_mgs_3514
rs4646685	15	100907552	T	G	-0.1119	0.02278	24.1297	9.834e-07	0.3128	1904	k__Bacteria|p__Firmicutes|c__Clostridia|o__Lachnospirales|f__Lachnospiraceae|g__Catonella|s__unclassified_mgs_3514	k__Bacteria	p__Firmicutes	c__Clostridia	o__Lachnospirales	f__Lachnospiraceae	g__Catonella	s__unclassified_mgs_3514
rs10135427	14	37218458	T	G	0.1051	0.0225	21.8193	3.199e-06	0.4248	1909	k__Bacteria|p__Actinobacteriota|c__Actinobacteria|o__Actinomycetales|f__Actinomycetaceae|g__Actinomyces|s__Actinomyces_oris_B_mgs_568	k__Bacteria	p__Actinobacteriota	c__Actinobacteria	o__Actinomycetales	f__Actinomycetaceae	g__Actinomyces	s__Actinomyces_oris_B_mgs_568
rs10139564	14	20681626	C	A	-0.1064	0.02264	22.0867	2.791e-06	0.4274	1888	k__Bacteria|p__Firmicutes|c__Clostridia|o__Lachnospirales|f__Lachnospiraceae|g__Stomatobaculum|s__unclassified_mgs_2503	k__Bacteria	p__Firmicutes	c__Clostridia	o__Lachnospirales	f__Lachnospiraceae	g__Stomatobaculum	s__unclassified_mgs_2503
rs28597901	14	101235443	C	A	-0.1068	0.02258	22.3715	2.442e-06	0.406	1888	k__Bacteria|p__Firmicutes|c__Clostridia|o__Lachnospirales|f__Lachnospiraceae|g__Stomatobaculum|s__unclassified_mgs_2503	k__Bacteria	p__Firmicutes	c__Clostridia	o__Lachnospirales	f__Lachnospiraceae	g__Stomatobaculum	s__unclassified_mgs_2503
rs409972	3	21405782	C	A	0.1099	0.02257	23.71	1.216e-06	0.464	1888	k__Bacteria|p__Firmicutes|c__Clostridia|o__Lachnospirales|f__Lachnospiraceae|g__Stomatobaculum|s__unclassified_mgs_2503	k__Bacteria	p__Firmicutes	c__Clostridia	o__Lachnospirales	f__Lachnospiraceae	g__Stomatobaculum	s__unclassified_mgs_2503
rs4459650	19	57738674	A	G	0.113	0.02258	25.0443	6.076e-07	0.4329	1888	k__Bacteria|p__Firmicutes|c__Clostridia|o__Lachnospirales|f__Lachnospiraceae|g__Stomatobaculum|s__unclassified_mgs_2503	k__Bacteria	p__Firmicutes	c__Clostridia	o__Lachnospirales	f__Lachnospiraceae	g__Stomatobaculum	s__unclassified_mgs_2503
rs10139564	14	20681626	C	A	-0.1065	0.02245	22.5044	2.269e-06	0.4274	1911	k__Bacteria|p__Firmicutes|c__Negativicutes|o__Veillonellales|f__Veillonellaceae|g__Veillonella|s__unclassified_mgs_1430	k__Bacteria	p__Firmicutes	c__Negativicutes	o__Veillonellales	f__Veillonellaceae	g__Veillonella	s__unclassified_mgs_1430
rs1837253	5	111066174	C	T	-0.1054	0.0224	22.1404	2.701e-06	0.3922	1911	k__Bacteria|p__Firmicutes|c__Negativicutes|o__Veillonellales|f__Veillonellaceae|g__Veillonella|s__unclassified_mgs_1430	k__Bacteria	p__Firmicutes	c__Negativicutes	o__Veillonellales	f__Veillonellaceae	g__Veillonella	s__unclassified_mgs_1430
rs4607066	3	26571044	C	A	0.1057	0.02239	22.2865	2.513e-06	0.4332	1911	k__Bacteria|p__Firmicutes|c__Negativicutes|o__Veillonellales|f__Veillonellaceae|g__Veillonella|s__unclassified_mgs_1430	k__Bacteria	p__Firmicutes	c__Negativicutes	o__Veillonellales	f__Veillonellaceae	g__Veillonella	s__unclassified_mgs_1430
rs7113976	11	86158695	C	T	0.1137	0.02242	25.7187	4.357e-07	0.4979	1911	k__Bacteria|p__Firmicutes|c__Negativicutes|o__Veillonellales|f__Veillonellaceae|g__Veillonella|s__unclassified_mgs_1430	k__Bacteria	p__Firmicutes	c__Negativicutes	o__Veillonellales	f__Veillonellaceae	g__Veillonella	s__unclassified_mgs_1430
rs10139564	14	20681626	C	A	-0.1117	0.02254	24.5583	7.896e-07	0.4274	1902	k__Bacteria|p__Firmicutes|c__Clostridia|o__TANB77|f__CAG-508|g__CAG-793|s__unclassified_mgs_1238	k__Bacteria	p__Firmicutes	c__Clostridia	o__TANB77	f__CAG-508	g__CAG-793	s__unclassified_mgs_1238
rs1345291	16	9691020	G	T	-0.1041	0.0225	21.406	3.942e-06	0.4582	1902	k__Bacteria|p__Firmicutes|c__Clostridia|o__TANB77|f__CAG-508|g__CAG-793|s__unclassified_mgs_1238	k__Bacteria	p__Firmicutes	c__Clostridia	o__TANB77	f__CAG-508	g__CAG-793	s__unclassified_mgs_1238
rs97981	9	68370129	G	A	-0.1154	0.02253	26.2355	3.323e-07	0.4854	1902	k__Bacteria|p__Firmicutes|c__Clostridia|o__TANB77|f__CAG-508|g__CAG-793|s__unclassified_mgs_1238	k__Bacteria	p__Firmicutes	c__Clostridia	o__TANB77	f__CAG-508	g__CAG-793	s__unclassified_mgs_1238
rs10139564	14	20681626	C	A	-0.126	0.02265	30.946	3.016e-08	0.4274	1902	k__Bacteria|p__Firmicutes|c__Clostridia|o__Lachnospirales|f__Lachnospiraceae|g__Oribacterium|s__unclassified_mgs_388	k__Bacteria	p__Firmicutes	c__Clostridia	o__Lachnospirales	f__Lachnospiraceae	g__Oribacterium	s__unclassified_mgs_388
rs7185352	16	75266350	C	G	-0.1248	0.02299	29.468	6.422e-08	0.3217	1849	k__Bacteria|p__Firmicutes|c__Clostridia|o__Lachnospirales|f__Lachnospiraceae|g__Oribacterium|s__unclassified_mgs_388	k__Bacteria	p__Firmicutes	c__Clostridia	o__Lachnospirales	f__Lachnospiraceae	g__Oribacterium	s__unclassified_mgs_388
rs10144413	14	47265334	C	T	0.1058	0.02255	22.0129	2.94e-06	0.4572	1890	k__Bacteria|p__Actinobacteriota|c__Actinobacteria|o__Actinomycetales|f__Actinomycetaceae|g__Pauljensenia|s__Pauljensenia_sp000308055_mgs_1404	k__Bacteria	p__Actinobacteriota	c__Actinobacteria	o__Actinomycetales	f__Actinomycetaceae	g__Pauljensenia	s__Pauljensenia_sp000308055_mgs_1404
rs12707372	7	137715827	G	T	0.1264	0.02244	31.7284	2.041e-08	0.4585	1890	k__Bacteria|p__Actinobacteriota|c__Actinobacteria|o__Actinomycetales|f__Actinomycetaceae|g__Pauljensenia|s__Pauljensenia_sp000308055_mgs_1404	k__Bacteria	p__Actinobacteriota	c__Actinobacteria	o__Actinomycetales	f__Actinomycetaceae	g__Pauljensenia	s__Pauljensenia_sp000308055_mgs_1404
rs1015233	4	37468491	A	G	0.1043	0.02245	21.5842	3.659e-06	0.4551	1910	k__Bacteria|p__Bacteroidota|c__Bacteroidia|o__Bacteroidales|f__Bacteroidaceae|g__Prevotella|s__Prevotella_seregens_mgs_811	k__Bacteria	p__Bacteroidota	c__Bacteroidia	o__Bacteroidales	f__Bacteroidaceae	g__Prevotella	s__Prevotella_seregens_mgs_811
rs10157432	1	31510097	T	C	0.1059	0.02263	21.8989	3.074e-06	0.4564	1893	k__Bacteria|p__Proteobacteria|c__Gammaproteobacteria|o__Burkholderiales|f__Neisseriaceae|g__Kingella_B|s__unclassified_mgs_1106	k__Bacteria	p__Proteobacteria	c__Gammaproteobacteria	o__Burkholderiales	f__Neisseriaceae	g__Kingella_B	s__unclassified_mgs_1106
rs4713719	6	33904784	A	G	-0.1067	0.0227	22.0941	2.764e-06	0.3775	1893	k__Bacteria|p__Proteobacteria|c__Gammaproteobacteria|o__Burkholderiales|f__Neisseriaceae|g__Kingella_B|s__unclassified_mgs_1106	k__Bacteria	p__Proteobacteria	c__Gammaproteobacteria	o__Burkholderiales	f__Neisseriaceae	g__Kingella_B	s__unclassified_mgs_1106
rs6083014	20	23131804	G	A	-0.1061	0.02261	22.0206	2.928e-06	0.4932	1893	k__Bacteria|p__Proteobacteria|c__Gammaproteobacteria|o__Burkholderiales|f__Neisseriaceae|g__Kingella_B|s__unclassified_mgs_1106	k__Bacteria	p__Proteobacteria	c__Gammaproteobacteria	o__Burkholderiales	f__Neisseriaceae	g__Kingella_B	s__unclassified_mgs_1106
rs9405837	6	5473298	G	A	-0.1145	0.02261	25.6454	4.466e-07	0.4269	1893	k__Bacteria|p__Proteobacteria|c__Gammaproteobacteria|o__Burkholderiales|f__Neisseriaceae|g__Kingella_B|s__unclassified_mgs_1106	k__Bacteria	p__Proteobacteria	c__Gammaproteobacteria	o__Burkholderiales	f__Neisseriaceae	g__Kingella_B	s__unclassified_mgs_1106
rs10162419	14	34782891	G	A	-0.1168	0.02273	26.405	3.062e-07	0.2653	1882	k__Bacteria|p__Patescibacteria|c__Saccharimonadia|o__Saccharimonadales|f__Saccharimonadaceae|g__UBA2866|s__unclassified_mgs_2451	k__Bacteria	p__Patescibacteria	c__Saccharimonadia	o__Saccharimonadales	f__Saccharimonadaceae	g__UBA2866	s__unclassified_mgs_2451
rs10172339	2	159347299	C	T	0.1109	0.0225	24.2939	9.054e-07	0.4076	1901	k__Bacteria|p__Firmicutes|c__Bacilli|o__Lactobacillales|f__Aerococcaceae|g__Granulicatella|s__unclassified_mgs_729	k__Bacteria	p__Firmicutes	c__Bacilli	o__Lactobacillales	f__Aerococcaceae	g__Granulicatella	s__unclassified_mgs_729
rs7867504	9	84305321	T	C	0.1092	0.0224	23.7656	1.183e-06	0.3916	1901	k__Bacteria|p__Firmicutes|c__Bacilli|o__Lactobacillales|f__Aerococcaceae|g__Granulicatella|s__unclassified_mgs_729	k__Bacteria	p__Firmicutes	c__Bacilli	o__Lactobacillales	f__Aerococcaceae	g__Granulicatella	s__unclassified_mgs_729
rs1017342	8	124701550	C	T	-0.1195	0.02262	27.9094	1.429e-07	0.4731	1912	k__Bacteria|p__Proteobacteria|c__Gammaproteobacteria|o__Cardiobacteriales|f__Cardiobacteriaceae|g__unclassified_mgs_1945	k__Bacteria	p__Proteobacteria	c__Gammaproteobacteria	o__Cardiobacteriales	f__Cardiobacteriaceae	g__unclassified_mgs_1945	NA
rs10859974	12	95895082	C	T	0.1088	0.02266	23.0536	1.687e-06	0.4125	1912	k__Bacteria|p__Proteobacteria|c__Gammaproteobacteria|o__Cardiobacteriales|f__Cardiobacteriaceae|g__unclassified_mgs_1945	k__Bacteria	p__Proteobacteria	c__Gammaproteobacteria	o__Cardiobacteriales	f__Cardiobacteriaceae	g__unclassified_mgs_1945	NA
rs10182210	2	5421874	A	G	0.1077	0.02301	21.9078	3.06e-06	0.4379	1883	k__Bacteria|p__Patescibacteria|c__Saccharimonadia|o__Saccharimonadales|f__Saccharimonadaceae|g__unclassified_mgs_142	k__Bacteria	p__Patescibacteria	c__Saccharimonadia	o__Saccharimonadales	f__Saccharimonadaceae	g__unclassified_mgs_142	NA
rs805726	20	5714528	G	A	0.121	0.02291	27.8946	1.437e-07	0.495	1883	k__Bacteria|p__Patescibacteria|c__Saccharimonadia|o__Saccharimonadales|f__Saccharimonadaceae|g__unclassified_mgs_142	k__Bacteria	p__Patescibacteria	c__Saccharimonadia	o__Saccharimonadales	f__Saccharimonadaceae	g__unclassified_mgs_142	NA
rs10184260	2	49419205	C	T	-0.1077	0.02309	21.7562	3.274e-06	0.4869	1873	k__Bacteria|p__Patescibacteria|c__Saccharimonadia|o__Saccharimonadales|f__Saccharimonadaceae|g__unclassified_mgs_1065	k__Bacteria	p__Patescibacteria	c__Saccharimonadia	o__Saccharimonadales	f__Saccharimonadaceae	g__unclassified_mgs_1065	NA
rs10186761	2	217157846	A	C	0.1067	0.02257	22.3494	2.475e-06	0.3634	1911	k__Bacteria|p__Firmicutes|c__Bacilli|o__Lactobacillales|f__Streptococcaceae|g__Streptococcus|s__unclassified_mgs_988	k__Bacteria	p__Firmicutes	c__Bacilli	o__Lactobacillales	f__Streptococcaceae	g__Streptococcus	s__unclassified_mgs_988
rs7690037	4	110207777	T	C	-0.11	0.02254	23.8165	1.138e-06	0.4637	1911	k__Bacteria|p__Firmicutes|c__Bacilli|o__Lactobacillales|f__Streptococcaceae|g__Streptococcus|s__unclassified_mgs_988	k__Bacteria	p__Firmicutes	c__Bacilli	o__Lactobacillales	f__Streptococcaceae	g__Streptococcus	s__unclassified_mgs_988
rs772830	10	78856966	G	A	0.1058	0.0225	22.1109	2.754e-06	0.4188	1911	k__Bacteria|p__Firmicutes|c__Bacilli|o__Lactobacillales|f__Streptococcaceae|g__Streptococcus|s__unclassified_mgs_988	k__Bacteria	p__Firmicutes	c__Bacilli	o__Lactobacillales	f__Streptococcaceae	g__Streptococcus	s__unclassified_mgs_988
rs10187556	2	115204561	T	C	0.1136	0.0227	25.0441	6.11e-07	0.3674	1897	k__Bacteria|p__Bacteroidota|c__Bacteroidia|o__Bacteroidales|f__Bacteroidaceae|g__unclassified_mgs_595	k__Bacteria	p__Bacteroidota	c__Bacteroidia	o__Bacteroidales	f__Bacteroidaceae	g__unclassified_mgs_595	NA
rs10195858	2	47384029	G	T	-0.1075	0.02269	22.4465	2.335e-06	0.4381	1898	k__Bacteria|p__Patescibacteria|c__Saccharimonadia|o__Saccharimonadales|f__Saccharimonadaceae|g__TM7x|s__unclassified_mgs_2811	k__Bacteria	p__Patescibacteria	c__Saccharimonadia	o__Saccharimonadales	f__Saccharimonadaceae	g__TM7x	s__unclassified_mgs_2811
rs10959956	9	11577278	G	A	0.105	0.02277	21.2644	4.275e-06	0.4828	1898	k__Bacteria|p__Patescibacteria|c__Saccharimonadia|o__Saccharimonadales|f__Saccharimonadaceae|g__TM7x|s__unclassified_mgs_2811	k__Bacteria	p__Patescibacteria	c__Saccharimonadia	o__Saccharimonadales	f__Saccharimonadaceae	g__TM7x	s__unclassified_mgs_2811
rs1489136	15	93373782	A	C	-0.1124	0.02276	24.3887	8.447e-07	0.305	1898	k__Bacteria|p__Patescibacteria|c__Saccharimonadia|o__Saccharimonadales|f__Saccharimonadaceae|g__TM7x|s__unclassified_mgs_2811	k__Bacteria	p__Patescibacteria	c__Saccharimonadia	o__Saccharimonadales	f__Saccharimonadaceae	g__TM7x	s__unclassified_mgs_2811
rs4135211	9	110246294	A	C	0.1093	0.02294	22.7014	2.047e-06	0.4164	1898	k__Bacteria|p__Patescibacteria|c__Saccharimonadia|o__Saccharimonadales|f__Saccharimonadaceae|g__TM7x|s__unclassified_mgs_2811	k__Bacteria	p__Patescibacteria	c__Saccharimonadia	o__Saccharimonadales	f__Saccharimonadaceae	g__TM7x	s__unclassified_mgs_2811
rs606948	15	33905641	G	T	0.1075	0.02272	22.3872	2.414e-06	0.3971	1898	k__Bacteria|p__Patescibacteria|c__Saccharimonadia|o__Saccharimonadales|f__Saccharimonadaceae|g__TM7x|s__unclassified_mgs_2811	k__Bacteria	p__Patescibacteria	c__Saccharimonadia	o__Saccharimonadales	f__Saccharimonadaceae	g__TM7x	s__unclassified_mgs_2811
rs6891461	5	67697452	T	C	0.1141	0.02279	25.0659	6.051e-07	0.4003	1898	k__Bacteria|p__Patescibacteria|c__Saccharimonadia|o__Saccharimonadales|f__Saccharimonadaceae|g__TM7x|s__unclassified_mgs_2811	k__Bacteria	p__Patescibacteria	c__Saccharimonadia	o__Saccharimonadales	f__Saccharimonadaceae	g__TM7x	s__unclassified_mgs_2811
rs797194	13	33201365	T	G	-0.1096	0.02281	23.0872	1.669e-06	0.3896	1898	k__Bacteria|p__Patescibacteria|c__Saccharimonadia|o__Saccharimonadales|f__Saccharimonadaceae|g__TM7x|s__unclassified_mgs_2811	k__Bacteria	p__Patescibacteria	c__Saccharimonadia	o__Saccharimonadales	f__Saccharimonadaceae	g__TM7x	s__unclassified_mgs_2811
rs7135183	12	81913719	T	G	0.1119	0.0227	24.3001	9.035e-07	0.3313	1905	k__Bacteria|p__Actinobacteriota|c__Actinobacteria|o__Actinomycetales|f__Actinomycetaceae|g__Pauljensenia|s__Pauljensenia_odontolyticus_A_mgs_70	k__Bacteria	p__Actinobacteriota	c__Actinobacteria	o__Actinomycetales	f__Actinomycetaceae	g__Pauljensenia	s__Pauljensenia_odontolyticus_A_mgs_70
rs10213340	4	19145873	A	G	-0.1116	0.0226	24.3844	8.645e-07	0.418	1893	k__Bacteria|p__Bacteroidota|c__Bacteroidia|o__Bacteroidales|f__Bacteroidaceae|g__Prevotella|s__unclassified_mgs_1086	k__Bacteria	p__Bacteroidota	c__Bacteroidia	o__Bacteroidales	f__Bacteroidaceae	g__Prevotella	s__unclassified_mgs_1086
rs72765278	15	97536862	A	G	-0.1109	0.02254	24.2078	9.484e-07	0.4279	1893	k__Bacteria|p__Bacteroidota|c__Bacteroidia|o__Bacteroidales|f__Bacteroidaceae|g__Prevotella|s__unclassified_mgs_1086	k__Bacteria	p__Bacteroidota	c__Bacteroidia	o__Bacteroidales	f__Bacteroidaceae	g__Prevotella	s__unclassified_mgs_1086
rs10215895	7	93055929	T	G	-0.1067	0.02274	22.0165	2.864e-06	0.4097	1891	k__Bacteria|p__Patescibacteria|c__Saccharimonadia|o__Saccharimonadales|f__Saccharimonadaceae|g__unclassified_mgs_2252|s__unclassified_mgs_2252	k__Bacteria	p__Patescibacteria	c__Saccharimonadia	o__Saccharimonadales	f__Saccharimonadaceae	g__unclassified_mgs_2252	s__unclassified_mgs_2252
rs845668	6	166808106	A	G	-0.11	0.02275	23.3788	1.452e-06	0.3355	1891	k__Bacteria|p__Patescibacteria|c__Saccharimonadia|o__Saccharimonadales|f__Saccharimonadaceae|g__unclassified_mgs_2252|s__unclassified_mgs_2252	k__Bacteria	p__Patescibacteria	c__Saccharimonadia	o__Saccharimonadales	f__Saccharimonadaceae	g__unclassified_mgs_2252	s__unclassified_mgs_2252
rs1609377	4	171611414	C	T	-0.1053	0.02266	21.5942	3.579e-06	0.4754	1901	k__Bacteria|p__Firmicutes|c__Negativicutes|o__Veillonellales|f__Veillonellaceae|g__Veillonella|s__Veillonella_rogosae_mgs_2008	k__Bacteria	p__Firmicutes	c__Negativicutes	o__Veillonellales	f__Veillonellaceae	g__Veillonella	s__Veillonella_rogosae_mgs_2008
rs4243090	15	87571249	T	C	0.1129	0.02255	25.0666	6.084e-07	0.3488	1909	k__Bacteria|p__Firmicutes|c__Negativicutes|o__Veillonellales|f__Veillonellaceae|g__Veillonella|s__Veillonella_rogosae_mgs_2008	k__Bacteria	p__Firmicutes	c__Negativicutes	o__Veillonellales	f__Veillonellaceae	g__Veillonella	s__Veillonella_rogosae_mgs_2008
rs6772525	3	119189529	C	T	-0.105	0.02257	21.6429	3.563e-06	0.464	1909	k__Bacteria|p__Firmicutes|c__Negativicutes|o__Veillonellales|f__Veillonellaceae|g__Veillonella|s__Veillonella_rogosae_mgs_2008	k__Bacteria	p__Firmicutes	c__Negativicutes	o__Veillonellales	f__Veillonellaceae	g__Veillonella	s__Veillonella_rogosae_mgs_2008
rs907646	11	106447754	G	A	0.1103	0.02266	23.6936	1.231e-06	0.4089	1902	k__Bacteria|p__Campylobacterota|c__Campylobacteria|o__Campylobacterales|f__Campylobacteraceae|g__Campylobacter_A|s__unclassified_mgs_2223	k__Bacteria	p__Campylobacterota	c__Campylobacteria	o__Campylobacterales	f__Campylobacteraceae	g__Campylobacter_A	s__unclassified_mgs_2223
rs10254069	7	56435247	T	A	0.1111	0.02235	24.71	7.318e-07	0.3332	1911	k__Bacteria|p__Bacteroidota|c__Bacteroidia|o__Bacteroidales|f__Porphyromonadaceae|g__Porphyromonas|s__unclassified_mgs_2549	k__Bacteria	p__Bacteroidota	c__Bacteroidia	o__Bacteroidales	f__Porphyromonadaceae	g__Porphyromonas	s__unclassified_mgs_2549
rs10254876	7	48296862	G	A	-0.1132	0.02263	25.0221	6.235e-07	0.4172	1900	k__Bacteria|p__Proteobacteria|c__Gammaproteobacteria|o__Enterobacterales|f__Pasteurellaceae|g__Aggregatibacter|s__unclassified_mgs_1980	k__Bacteria	p__Proteobacteria	c__Gammaproteobacteria	o__Enterobacterales	f__Pasteurellaceae	g__Aggregatibacter	s__unclassified_mgs_1980
rs2072641	6	166775004	A	G	-0.1084	0.02233	23.5657	1.296e-06	0.493	1900	k__Bacteria|p__Proteobacteria|c__Gammaproteobacteria|o__Enterobacterales|f__Pasteurellaceae|g__Aggregatibacter|s__unclassified_mgs_1980	k__Bacteria	p__Proteobacteria	c__Gammaproteobacteria	o__Enterobacterales	f__Pasteurellaceae	g__Aggregatibacter	s__unclassified_mgs_1980
rs7112471	11	14233717	C	T	0.1241	0.02224	31.1368	2.733e-08	0.3543	1900	k__Bacteria|p__Proteobacteria|c__Gammaproteobacteria|o__Enterobacterales|f__Pasteurellaceae|g__Aggregatibacter|s__unclassified_mgs_1980	k__Bacteria	p__Proteobacteria	c__Gammaproteobacteria	o__Enterobacterales	f__Pasteurellaceae	g__Aggregatibacter	s__unclassified_mgs_1980
rs10262743	7	19148478	T	C	0.1128	0.02259	24.9336	6.494e-07	0.2958	1911	k__Bacteria|p__Firmicutes|c__Bacilli|o__Lactobacillales|f__Streptococcaceae|g__Streptococcus|s__Streptococcus_pseudopneumoniae_O_mgs_120	k__Bacteria	p__Firmicutes	c__Bacilli	o__Lactobacillales	f__Streptococcaceae	g__Streptococcus	s__Streptococcus_pseudopneumoniae_O_mgs_120
rs7690037	4	110207777	T	C	-0.1077	0.0226	22.7099	2.026e-06	0.4637	1911	k__Bacteria|p__Firmicutes|c__Bacilli|o__Lactobacillales|f__Streptococcaceae|g__Streptococcus|s__Streptococcus_pseudopneumoniae_O_mgs_120	k__Bacteria	p__Firmicutes	c__Bacilli	o__Lactobacillales	f__Streptococcaceae	g__Streptococcus	s__Streptococcus_pseudopneumoniae_O_mgs_120
rs772830	10	78856966	G	A	0.1148	0.02252	25.9865	3.823e-07	0.4188	1911	k__Bacteria|p__Firmicutes|c__Bacilli|o__Lactobacillales|f__Streptococcaceae|g__Streptococcus|s__Streptococcus_pseudopneumoniae_O_mgs_120	k__Bacteria	p__Firmicutes	c__Bacilli	o__Lactobacillales	f__Streptococcaceae	g__Streptococcus	s__Streptococcus_pseudopneumoniae_O_mgs_120
rs10265518	7	19344508	T	C	0.1101	0.02243	24.0944	1.003e-06	0.411	1889	k__Bacteria|p__Firmicutes|c__Clostridia|o__TANB77|f__unclassified_mgs_2463|g__unclassified_mgs_2463|s__unclassified_mgs_2463	k__Bacteria	p__Firmicutes	c__Clostridia	o__TANB77	f__unclassified_mgs_2463	g__unclassified_mgs_2463	s__unclassified_mgs_2463
rs545041	9	110061924	T	C	-0.1035	0.0225	21.16	4.536e-06	0.4504	1889	k__Bacteria|p__Firmicutes|c__Clostridia|o__TANB77|f__unclassified_mgs_2463|g__unclassified_mgs_2463|s__unclassified_mgs_2463	k__Bacteria	p__Firmicutes	c__Clostridia	o__TANB77	f__unclassified_mgs_2463	g__unclassified_mgs_2463	s__unclassified_mgs_2463
rs10278342	7	7794838	G	A	0.1106	0.02292	23.2853	1.501e-06	0.4136	1876	k__Bacteria|p__Spirochaetota|c__Spirochaetia|o__Treponematales|f__Treponemataceae|g__Treponema_C|s__Treponema_C_lecithinolyticum_mgs_311	k__Bacteria	p__Spirochaetota	c__Spirochaetia	o__Treponematales	f__Treponemataceae	g__Treponema_C	s__Treponema_C_lecithinolyticum_mgs_311
rs7960278	12	42655633	A	G	0.1189	0.02289	26.9819	2.3e-07	0.3781	1876	k__Bacteria|p__Spirochaetota|c__Spirochaetia|o__Treponematales|f__Treponemataceae|g__Treponema_C|s__Treponema_C_lecithinolyticum_mgs_311	k__Bacteria	p__Spirochaetota	c__Spirochaetia	o__Treponematales	f__Treponemataceae	g__Treponema_C	s__Treponema_C_lecithinolyticum_mgs_311
rs9668910	12	97704823	G	T	0.124	0.02275	29.7085	5.78e-08	0.2744	1876	k__Bacteria|p__Spirochaetota|c__Spirochaetia|o__Treponematales|f__Treponemataceae|g__Treponema_C|s__Treponema_C_lecithinolyticum_mgs_311	k__Bacteria	p__Spirochaetota	c__Spirochaetia	o__Treponematales	f__Treponemataceae	g__Treponema_C	s__Treponema_C_lecithinolyticum_mgs_311
rs11123274	2	115079361	A	G	0.1181	0.0224	27.7974	1.485e-07	0.3619	1908	k__Bacteria|p__Firmicutes|c__Clostridia|o__Lachnospirales|f__Lachnospiraceae|g__Lachnoanaerobaculum|s__Lachnoanaerobaculum_sp000296385_mgs_2787	k__Bacteria	p__Firmicutes	c__Clostridia	o__Lachnospirales	f__Lachnospiraceae	g__Lachnoanaerobaculum	s__Lachnoanaerobaculum_sp000296385_mgs_2787
rs199982011	4	177786340	A	G	0.1053	0.02246	21.9805	2.956e-06	0.4543	1908	k__Bacteria|p__Firmicutes|c__Clostridia|o__Lachnospirales|f__Lachnospiraceae|g__Lachnoanaerobaculum|s__Lachnoanaerobaculum_sp000296385_mgs_2787	k__Bacteria	p__Firmicutes	c__Clostridia	o__Lachnospirales	f__Lachnospiraceae	g__Lachnoanaerobaculum	s__Lachnoanaerobaculum_sp000296385_mgs_2787
rs28665370	4	94717166	G	A	0.1124	0.02243	25.1116	5.991e-07	0.3298	1908	k__Bacteria|p__Firmicutes|c__Clostridia|o__Lachnospirales|f__Lachnospiraceae|g__Lachnoanaerobaculum|s__Lachnoanaerobaculum_sp000296385_mgs_2787	k__Bacteria	p__Firmicutes	c__Clostridia	o__Lachnospirales	f__Lachnospiraceae	g__Lachnoanaerobaculum	s__Lachnoanaerobaculum_sp000296385_mgs_2787
rs4492726	10	126263141	G	A	-0.1147	0.02241	26.1965	3.415e-07	0.4081	1908	k__Bacteria|p__Firmicutes|c__Clostridia|o__Lachnospirales|f__Lachnospiraceae|g__Lachnoanaerobaculum|s__Lachnoanaerobaculum_sp000296385_mgs_2787	k__Bacteria	p__Firmicutes	c__Clostridia	o__Lachnospirales	f__Lachnospiraceae	g__Lachnoanaerobaculum	s__Lachnoanaerobaculum_sp000296385_mgs_2787
rs7566261	2	162065096	G	A	0.1113	0.02236	24.7769	6.955e-07	0.4151	1908	k__Bacteria|p__Firmicutes|c__Clostridia|o__Lachnospirales|f__Lachnospiraceae|g__Lachnoanaerobaculum|s__Lachnoanaerobaculum_sp000296385_mgs_2787	k__Bacteria	p__Firmicutes	c__Clostridia	o__Lachnospirales	f__Lachnospiraceae	g__Lachnoanaerobaculum	s__Lachnoanaerobaculum_sp000296385_mgs_2787
rs10283842	9	107040078	T	C	-0.1132	0.02204	26.3797	3.074e-07	0.4298	1914	k__Bacteria|p__Firmicutes|c__Negativicutes|o__Veillonellales|f__Veillonellaceae|g__F0422|s__F0422_sp001553345_mgs_1011	k__Bacteria	p__Firmicutes	c__Negativicutes	o__Veillonellales	f__Veillonellaceae	g__F0422	s__F0422_sp001553345_mgs_1011
rs1031831	18	55680027	A	C	0.1082	0.02262	22.8807	1.841e-06	0.4311	1899	k__Bacteria|p__Firmicutes|c__Bacilli|o__Erysipelotrichales|f__Erysipelotrichaceae|g__Solobacterium|s__unclassified_mgs_1974	k__Bacteria	p__Firmicutes	c__Bacilli	o__Erysipelotrichales	f__Erysipelotrichaceae	g__Solobacterium	s__unclassified_mgs_1974
rs2149437	13	46966953	T	C	-0.1089	0.02261	23.1982	1.582e-06	0.3919	1899	k__Bacteria|p__Firmicutes|c__Bacilli|o__Erysipelotrichales|f__Erysipelotrichaceae|g__Solobacterium|s__unclassified_mgs_1974	k__Bacteria	p__Firmicutes	c__Bacilli	o__Erysipelotrichales	f__Erysipelotrichaceae	g__Solobacterium	s__unclassified_mgs_1974
rs1033111	4	20466144	C	T	-0.1065	0.02261	22.187	2.636e-06	0.4668	1883	k__Bacteria|p__Proteobacteria|c__Gammaproteobacteria|o__Burkholderiales|f__Neisseriaceae|g__Neisseria_D|s__Neisseria_D_bacilliformis_mgs_3398	k__Bacteria	p__Proteobacteria	c__Gammaproteobacteria	o__Burkholderiales	f__Neisseriaceae	g__Neisseria_D	s__Neisseria_D_bacilliformis_mgs_3398
rs4675935	2	241550502	C	T	0.1039	0.02255	21.2294	4.302e-06	0.4789	1883	k__Bacteria|p__Proteobacteria|c__Gammaproteobacteria|o__Burkholderiales|f__Neisseriaceae|g__Neisseria_D|s__Neisseria_D_bacilliformis_mgs_3398	k__Bacteria	p__Proteobacteria	c__Gammaproteobacteria	o__Burkholderiales	f__Neisseriaceae	g__Neisseria_D	s__Neisseria_D_bacilliformis_mgs_3398
rs1036568	14	82759050	T	C	0.1197	0.02277	27.6352	1.639e-07	0.4603	1896	k__Bacteria|p__Patescibacteria|c__Saccharimonadia|o__Saccharimonadales|f__Saccharimonadaceae|g__unclassified_mgs_377	k__Bacteria	p__Patescibacteria	c__Saccharimonadia	o__Saccharimonadales	f__Saccharimonadaceae	g__unclassified_mgs_377	NA
rs7228635	18	64502408	A	G	-0.1259	0.02275	30.6259	3.568e-08	0.3214	1896	k__Bacteria|p__Patescibacteria|c__Saccharimonadia|o__Saccharimonadales|f__Saccharimonadaceae|g__unclassified_mgs_377	k__Bacteria	p__Patescibacteria	c__Saccharimonadia	o__Saccharimonadales	f__Saccharimonadaceae	g__unclassified_mgs_377	NA
rs10411244	19	55629311	C	A	0.1104	0.02258	23.9051	1.087e-06	0.317	1909	k__Bacteria|p__Bacteroidota|c__Bacteroidia|o__Flavobacteriales|f__Flavobacteriaceae|g__Capnocytophaga|s__unclassified_mgs_498	k__Bacteria	p__Bacteroidota	c__Bacteroidia	o__Flavobacteriales	f__Flavobacteriaceae	g__Capnocytophaga	s__unclassified_mgs_498
rs9355360	6	161824603	C	T	-0.1109	0.02262	24.0369	1.035e-06	0.406	1909	k__Bacteria|p__Bacteroidota|c__Bacteroidia|o__Flavobacteriales|f__Flavobacteriaceae|g__Capnocytophaga|s__unclassified_mgs_498	k__Bacteria	p__Bacteroidota	c__Bacteroidia	o__Flavobacteriales	f__Flavobacteriaceae	g__Capnocytophaga	s__unclassified_mgs_498
rs10411940	19	47668113	T	C	0.1143	0.02258	25.6239	4.54e-07	0.4384	1906	k__Bacteria|p__Firmicutes|c__Bacilli|o__Erysipelotrichales|f__Erysipelotrichaceae|g__Solobacterium|s__unclassified_mgs_3253	k__Bacteria	p__Firmicutes	c__Bacilli	o__Erysipelotrichales	f__Erysipelotrichaceae	g__Solobacterium	s__unclassified_mgs_3253
rs1417733	13	94675019	G	A	-0.1074	0.02271	22.3653	2.416e-06	0.4877	1906	k__Bacteria|p__Firmicutes|c__Bacilli|o__Erysipelotrichales|f__Erysipelotrichaceae|g__Solobacterium|s__unclassified_mgs_3253	k__Bacteria	p__Firmicutes	c__Bacilli	o__Erysipelotrichales	f__Erysipelotrichaceae	g__Solobacterium	s__unclassified_mgs_3253
rs10421891	19	45812551	A	G	0.1074	0.02282	22.1502	2.705e-06	0.4251	1894	k__Bacteria|p__Bacteroidota|c__Bacteroidia|o__Bacteroidales|f__Bacteroidaceae|g__Prevotella|s__unclassified_mgs_2017	k__Bacteria	p__Bacteroidota	c__Bacteroidia	o__Bacteroidales	f__Bacteroidaceae	g__Prevotella	s__unclassified_mgs_2017
rs10422917	19	38456211	A	G	0.1037	0.02265	20.9614	4.994e-06	0.4376	1896	k__Bacteria|p__Firmicutes|c__Bacilli|o__Lactobacillales|f__Aerococcaceae|g__Granulicatella|s__unclassified_mgs_1445	k__Bacteria	p__Firmicutes	c__Bacilli	o__Lactobacillales	f__Aerococcaceae	g__Granulicatella	s__unclassified_mgs_1445
rs1042731	18	3066946	T	C	-0.1043	0.0223	21.8755	3.103e-06	0.4548	1899	k__Bacteria|p__Actinobacteriota|c__Coriobacteriia|o__Coriobacteriales|f__Atopobiaceae|g__Lancefieldella|s__unclassified_mgs_3422	k__Bacteria	p__Actinobacteriota	c__Coriobacteriia	o__Coriobacteriales	f__Atopobiaceae	g__Lancefieldella	s__unclassified_mgs_3422
rs1153313	21	14300189	T	C	0.1049	0.02257	21.6017	3.615e-06	0.4817	1899	k__Bacteria|p__Actinobacteriota|c__Coriobacteriia|o__Coriobacteriales|f__Atopobiaceae|g__Lancefieldella|s__unclassified_mgs_3422	k__Bacteria	p__Actinobacteriota	c__Coriobacteriia	o__Coriobacteriales	f__Atopobiaceae	g__Lancefieldella	s__unclassified_mgs_3422
rs11893771	2	167210479	A	T	-0.1059	0.02236	22.431	2.347e-06	0.3958	1899	k__Bacteria|p__Actinobacteriota|c__Coriobacteriia|o__Coriobacteriales|f__Atopobiaceae|g__Lancefieldella|s__unclassified_mgs_3422	k__Bacteria	p__Actinobacteriota	c__Coriobacteriia	o__Coriobacteriales	f__Atopobiaceae	g__Lancefieldella	s__unclassified_mgs_3422
rs10429895	1	190689509	C	T	0.1046	0.02277	21.1027	4.618e-06	0.4757	1907	k__Bacteria|p__Fusobacteriota|c__Fusobacteriia|o__Fusobacteriales|f__Fusobacteriaceae|g__Fusobacterium|s__Fusobacterium_vincentii_mgs_3469	k__Bacteria	p__Fusobacteriota	c__Fusobacteriia	o__Fusobacteriales	f__Fusobacteriaceae	g__Fusobacterium	s__Fusobacterium_vincentii_mgs_3469
rs10447895	7	118369	T	C	-0.1044	0.02246	21.6064	3.538e-06	0.4201	1894	k__Bacteria|p__Spirochaetota|c__Spirochaetia|o__Treponematales|f__Treponemataceae|g__unclassified_mgs_454|s__unclassified_mgs_454	k__Bacteria	p__Spirochaetota	c__Spirochaetia	o__Treponematales	f__Treponemataceae	g__unclassified_mgs_454	s__unclassified_mgs_454
rs10449293	1	14908061	C	G	-0.1108	0.02256	24.1213	9.868e-07	0.3621	1897	k__Bacteria|p__Firmicutes|c__Bacilli|o__Lactobacillales|f__Streptococcaceae|g__Streptococcus|s__unclassified_mgs_2618	k__Bacteria	p__Firmicutes	c__Bacilli	o__Lactobacillales	f__Streptococcaceae	g__Streptococcus	s__unclassified_mgs_2618
rs12408193	1	67527394	A	G	-0.1074	0.02255	22.6838	2.031e-06	0.4151	1897	k__Bacteria|p__Firmicutes|c__Bacilli|o__Lactobacillales|f__Streptococcaceae|g__Streptococcus|s__unclassified_mgs_2618	k__Bacteria	p__Firmicutes	c__Bacilli	o__Lactobacillales	f__Streptococcaceae	g__Streptococcus	s__unclassified_mgs_2618
rs10456094	6	11989938	T	C	-0.1074	0.02269	22.4047	2.395e-06	0.4104	1896	k__Bacteria|p__Proteobacteria|c__Gammaproteobacteria|o__Enterobacterales|f__Pasteurellaceae|g__Aggregatibacter|s__Aggregatibacter_sp000466335_mgs_1474	k__Bacteria	p__Proteobacteria	c__Gammaproteobacteria	o__Enterobacterales	f__Pasteurellaceae	g__Aggregatibacter	s__Aggregatibacter_sp000466335_mgs_1474
rs10459925	17	67618990	C	T	0.1173	0.02274	26.6082	2.752e-07	0.4345	1908	k__Bacteria|p__Firmicutes|c__Bacilli|o__Lactobacillales|f__Streptococcaceae|g__Streptococcus|s__unclassified_mgs_373	k__Bacteria	p__Firmicutes	c__Bacilli	o__Lactobacillales	f__Streptococcaceae	g__Streptococcus	s__unclassified_mgs_373
rs2832388	21	29539999	C	T	-0.1143	0.02275	25.2423	5.577e-07	0.4815	1908	k__Bacteria|p__Firmicutes|c__Bacilli|o__Lactobacillales|f__Streptococcaceae|g__Streptococcus|s__unclassified_mgs_373	k__Bacteria	p__Firmicutes	c__Bacilli	o__Lactobacillales	f__Streptococcaceae	g__Streptococcus	s__unclassified_mgs_373
rs2944439	4	182328161	C	T	0.1116	0.02273	24.1062	9.913e-07	0.4736	1908	k__Bacteria|p__Firmicutes|c__Bacilli|o__Lactobacillales|f__Streptococcaceae|g__Streptococcus|s__unclassified_mgs_373	k__Bacteria	p__Firmicutes	c__Bacilli	o__Lactobacillales	f__Streptococcaceae	g__Streptococcus	s__unclassified_mgs_373
rs9328112	6	2651753	A	G	-0.1078	0.02291	22.1405	2.699e-06	0.43	1908	k__Bacteria|p__Firmicutes|c__Bacilli|o__Lactobacillales|f__Streptococcaceae|g__Streptococcus|s__unclassified_mgs_373	k__Bacteria	p__Firmicutes	c__Bacilli	o__Lactobacillales	f__Streptococcaceae	g__Streptococcus	s__unclassified_mgs_373
rs10462706	5	1343679	T	C	0.106	0.02268	21.8437	3.179e-06	0.4031	1874	k__Bacteria|p__Actinobacteriota|c__Coriobacteriia|o__Coriobacteriales|f__Atopobiaceae|g__Lancefieldella|s__unclassified_mgs_3453	k__Bacteria	p__Actinobacteriota	c__Coriobacteriia	o__Coriobacteriales	f__Atopobiaceae	g__Lancefieldella	s__unclassified_mgs_3453
rs10486336	7	19166813	T	G	0.1054	0.02233	22.2794	2.539e-06	0.4298	1906	k__Bacteria|p__Firmicutes|c__Bacilli|o__Lactobacillales|f__Streptococcaceae|g__Streptococcus|s__unclassified_mgs_2020	k__Bacteria	p__Firmicutes	c__Bacilli	o__Lactobacillales	f__Streptococcaceae	g__Streptococcus	s__unclassified_mgs_2020
rs1482277	5	7984119	T	C	0.1091	0.02231	23.9139	1.082e-06	0.4514	1906	k__Bacteria|p__Firmicutes|c__Bacilli|o__Lactobacillales|f__Streptococcaceae|g__Streptococcus|s__unclassified_mgs_2020	k__Bacteria	p__Firmicutes	c__Bacilli	o__Lactobacillales	f__Streptococcaceae	g__Streptococcus	s__unclassified_mgs_2020
rs10493058	1	34523353	C	T	0.1077	0.02266	22.5898	2.153e-06	0.3765	1900	k__Bacteria|p__Campylobacterota|c__Campylobacteria|o__Campylobacterales|f__Campylobacteraceae|g__Campylobacter_A|s__Campylobacter_A_concisus_P_mgs_889	k__Bacteria	p__Campylobacterota	c__Campylobacteria	o__Campylobacterales	f__Campylobacteraceae	g__Campylobacter_A	s__Campylobacter_A_concisus_P_mgs_889
rs10503617	8	18572963	T	C	0.1113	0.02282	23.7881	1.155e-06	0.3621	1898	k__Bacteria|p__Firmicutes|c__Clostridia|o__TANB77|f__CAG-508|g__CAG-793|s__unclassified_mgs_2761	k__Bacteria	p__Firmicutes	c__Clostridia	o__TANB77	f__CAG-508	g__CAG-793	s__unclassified_mgs_2761
rs326214	11	47276809	A	G	-0.1108	0.02299	23.2275	1.549e-06	0.3305	1898	k__Bacteria|p__Firmicutes|c__Clostridia|o__TANB77|f__CAG-508|g__CAG-793|s__unclassified_mgs_2761	k__Bacteria	p__Firmicutes	c__Clostridia	o__TANB77	f__CAG-508	g__CAG-793	s__unclassified_mgs_2761
rs9857352	3	26665323	C	T	0.1092	0.0229	22.7392	1.99e-06	0.3705	1898	k__Bacteria|p__Firmicutes|c__Clostridia|o__TANB77|f__CAG-508|g__CAG-793|s__unclassified_mgs_2761	k__Bacteria	p__Firmicutes	c__Clostridia	o__TANB77	f__CAG-508	g__CAG-793	s__unclassified_mgs_2761
rs10509982	10	113617744	C	A	0.1077	0.02273	22.4508	2.322e-06	0.4063	1908	k__Bacteria|p__Bacteroidota|c__Bacteroidia|o__Bacteroidales|f__Bacteroidaceae|g__F0040|s__unclassified_mgs_94	k__Bacteria	p__Bacteroidota	c__Bacteroidia	o__Bacteroidales	f__Bacteroidaceae	g__F0040	s__unclassified_mgs_94
rs11759173	6	148301910	C	T	-0.1074	0.02283	22.1308	2.717e-06	0.4567	1908	k__Bacteria|p__Bacteroidota|c__Bacteroidia|o__Bacteroidales|f__Bacteroidaceae|g__F0040|s__unclassified_mgs_94	k__Bacteria	p__Bacteroidota	c__Bacteroidia	o__Bacteroidales	f__Bacteroidaceae	g__F0040	s__unclassified_mgs_94
rs12242050	10	101289238	T	G	-0.1054	0.02281	21.3516	4.098e-06	0.4572	1908	k__Bacteria|p__Bacteroidota|c__Bacteroidia|o__Bacteroidales|f__Bacteroidaceae|g__F0040|s__unclassified_mgs_94	k__Bacteria	p__Bacteroidota	c__Bacteroidia	o__Bacteroidales	f__Bacteroidaceae	g__F0040	s__unclassified_mgs_94
rs76796900	17	67330622	C	A	-0.1188	0.02277	27.2212	2e-07	0.2564	1908	k__Bacteria|p__Bacteroidota|c__Bacteroidia|o__Bacteroidales|f__Bacteroidaceae|g__F0040|s__unclassified_mgs_94	k__Bacteria	p__Bacteroidota	c__Bacteroidia	o__Bacteroidales	f__Bacteroidaceae	g__F0040	s__unclassified_mgs_94
rs10511526	9	9701768	T	C	0.1069	0.02255	22.4731	2.313e-06	0.3799	1902	k__Bacteria|p__Fusobacteriota|c__Fusobacteriia|o__Fusobacteriales|f__Fusobacteriaceae|g__Fusobacterium|s__unclassified_mgs_2312	k__Bacteria	p__Fusobacteriota	c__Fusobacteriia	o__Fusobacteriales	f__Fusobacteriaceae	g__Fusobacterium	s__unclassified_mgs_2312
rs1051374	12	12814193	C	T	0.1066	0.02295	21.5749	3.652e-06	0.435	1890	k__Bacteria|p__Patescibacteria|c__Saccharimonadia|o__Saccharimonadales|f__Saccharimonadaceae|g__TM7x|s__unclassified_mgs_1074	k__Bacteria	p__Patescibacteria	c__Saccharimonadia	o__Saccharimonadales	f__Saccharimonadaceae	g__TM7x	s__unclassified_mgs_1074
rs34366121	13	101728658	T	C	-0.1148	0.02288	25.1751	5.69e-07	0.4768	1890	k__Bacteria|p__Patescibacteria|c__Saccharimonadia|o__Saccharimonadales|f__Saccharimonadaceae|g__TM7x|s__unclassified_mgs_1074	k__Bacteria	p__Patescibacteria	c__Saccharimonadia	o__Saccharimonadales	f__Saccharimonadaceae	g__TM7x	s__unclassified_mgs_1074
rs10734047	10	23454797	T	C	-0.106	0.02257	22.0571	2.832e-06	0.4634	1896	k__Bacteria|p__Firmicutes|c__Bacilli|o__Lactobacillales|f__Streptococcaceae|g__Streptococcus|s__unclassified_mgs_2095	k__Bacteria	p__Firmicutes	c__Bacilli	o__Lactobacillales	f__Streptococcaceae	g__Streptococcus	s__unclassified_mgs_2095
rs10737864	1	241361909	T	C	-0.1109	0.02267	23.931	1.091e-06	0.3614	1893	k__Bacteria|p__Firmicutes|c__Bacilli|o__RF39|f__CAG-611|g__RUG343	k__Bacteria	p__Firmicutes	c__Bacilli	o__RF39	f__CAG-611	g__RUG343	NA
rs10741252	10	131373947	T	C	0.1065	0.02281	21.7996	3.275e-06	0.4141	1902	k__Bacteria|p__Firmicutes|c__Negativicutes|o__Selenomonadales|f__Selenomonadaceae|g__Centipeda|s__unclassified_mgs_716	k__Bacteria	p__Firmicutes	c__Negativicutes	o__Selenomonadales	f__Selenomonadaceae	g__Centipeda	s__unclassified_mgs_716
rs13022283	2	40986484	G	A	-0.1063	0.02284	21.6608	3.483e-06	0.3825	1902	k__Bacteria|p__Firmicutes|c__Negativicutes|o__Selenomonadales|f__Selenomonadaceae|g__Centipeda|s__unclassified_mgs_716	k__Bacteria	p__Firmicutes	c__Negativicutes	o__Selenomonadales	f__Selenomonadaceae	g__Centipeda	s__unclassified_mgs_716
rs241675	3	60545564	G	A	0.1093	0.02286	22.8606	1.874e-06	0.3634	1902	k__Bacteria|p__Firmicutes|c__Negativicutes|o__Selenomonadales|f__Selenomonadaceae|g__Centipeda|s__unclassified_mgs_716	k__Bacteria	p__Firmicutes	c__Negativicutes	o__Selenomonadales	f__Selenomonadaceae	g__Centipeda	s__unclassified_mgs_716
rs10753292	1	33837199	C	A	0.11	0.02262	23.6483	1.255e-06	0.3418	1900	k__Bacteria|p__Firmicutes|c__Clostridia|o__Peptostreptococcales|f__Filifactoraceae|g__Peptoanaerobacter	k__Bacteria	p__Firmicutes	c__Clostridia	o__Peptostreptococcales	f__Filifactoraceae	g__Peptoanaerobacter	NA
rs10759397	9	110204224	G	A	0.1109	0.02262	24.0369	1.019e-06	0.4099	1900	k__Bacteria|p__Firmicutes|c__Clostridia|o__Lachnospirales|f__Lachnospiraceae|g__Catonella|s__unclassified_mgs_2255	k__Bacteria	p__Firmicutes	c__Clostridia	o__Lachnospirales	f__Lachnospiraceae	g__Catonella	s__unclassified_mgs_2255
rs12603029	17	40740314	C	T	-0.1157	0.02264	26.1164	3.567e-07	0.342	1900	k__Bacteria|p__Firmicutes|c__Clostridia|o__Lachnospirales|f__Lachnospiraceae|g__Catonella|s__unclassified_mgs_2255	k__Bacteria	p__Firmicutes	c__Clostridia	o__Lachnospirales	f__Lachnospiraceae	g__Catonella	s__unclassified_mgs_2255
rs1924261	1	57717775	C	T	-0.1042	0.02247	21.5045	3.727e-06	0.4689	1900	k__Bacteria|p__Firmicutes|c__Clostridia|o__Lachnospirales|f__Lachnospiraceae|g__Catonella|s__unclassified_mgs_2255	k__Bacteria	p__Firmicutes	c__Clostridia	o__Lachnospirales	f__Lachnospiraceae	g__Catonella	s__unclassified_mgs_2255
rs4731218	7	124831961	A	G	0.107	0.02252	22.5752	2.158e-06	0.4984	1900	k__Bacteria|p__Firmicutes|c__Clostridia|o__Lachnospirales|f__Lachnospiraceae|g__Catonella|s__unclassified_mgs_2255	k__Bacteria	p__Firmicutes	c__Clostridia	o__Lachnospirales	f__Lachnospiraceae	g__Catonella	s__unclassified_mgs_2255
rs10764331	10	18162907	A	G	0.1063	0.0227	21.9288	3.064e-06	0.4021	1906	k__Bacteria|p__Bacteroidota|c__Bacteroidia|o__Flavobacteriales|f__Weeksellaceae|g__unclassified_mgs_1987	k__Bacteria	p__Bacteroidota	c__Bacteroidia	o__Flavobacteriales	f__Weeksellaceae	g__unclassified_mgs_1987	NA
rs10765102	10	127449813	G	A	-0.108	0.02284	22.3592	2.455e-06	0.4167	1886	k__Bacteria|p__Firmicutes|c__Bacilli|o__Lactobacillales|f__Aerococcaceae|g__Granulicatella|s__unclassified_mgs_1452	k__Bacteria	p__Firmicutes	c__Bacilli	o__Lactobacillales	f__Aerococcaceae	g__Granulicatella	s__unclassified_mgs_1452
rs10765717	11	88728134	A	C	-0.107	0.0229	21.8322	3.228e-06	0.4274	1891	k__Bacteria|p__Campylobacterota|c__Campylobacteria|o__Campylobacterales|f__Campylobacteraceae|g__Campylobacter_A|s__unclassified_mgs_1693	k__Bacteria	p__Campylobacterota	c__Campylobacteria	o__Campylobacterales	f__Campylobacteraceae	g__Campylobacter_A	s__unclassified_mgs_1693
rs10768138	11	35466074	T	C	0.1067	0.02293	21.6531	3.504e-06	0.3987	1864	k__Bacteria|p__Patescibacteria|c__Saccharimonadia|o__Saccharimonadales|f__Saccharimonadaceae|g__TM7x|s__unclassified_mgs_2517	k__Bacteria	p__Patescibacteria	c__Saccharimonadia	o__Saccharimonadales	f__Saccharimonadaceae	g__TM7x	s__unclassified_mgs_2517
rs4667189	2	187673627	G	T	-0.1085	0.02288	22.4878	2.272e-06	0.3695	1864	k__Bacteria|p__Patescibacteria|c__Saccharimonadia|o__Saccharimonadales|f__Saccharimonadaceae|g__TM7x|s__unclassified_mgs_2517	k__Bacteria	p__Patescibacteria	c__Saccharimonadia	o__Saccharimonadales	f__Saccharimonadaceae	g__TM7x	s__unclassified_mgs_2517
rs10769885	11	8214715	A	C	-0.1051	0.02238	22.0539	2.825e-06	0.4295	1903	k__Bacteria|p__Firmicutes|c__Bacilli|o__Lactobacillales|f__Streptococcaceae|g__Streptococcus|s__Streptococcus_mitis_I_mgs_3085	k__Bacteria	p__Firmicutes	c__Bacilli	o__Lactobacillales	f__Streptococcaceae	g__Streptococcus	s__Streptococcus_mitis_I_mgs_3085
rs36088630	4	7315558	T	C	-0.1033	0.02242	21.229	4.292e-06	0.4478	1903	k__Bacteria|p__Firmicutes|c__Bacilli|o__Lactobacillales|f__Streptococcaceae|g__Streptococcus|s__Streptococcus_mitis_I_mgs_3085	k__Bacteria	p__Firmicutes	c__Bacilli	o__Lactobacillales	f__Streptococcaceae	g__Streptococcus	s__Streptococcus_mitis_I_mgs_3085
rs7295182	12	129140999	C	T	0.1197	0.02238	28.6067	9.936e-08	0.3655	1903	k__Bacteria|p__Firmicutes|c__Bacilli|o__Lactobacillales|f__Streptococcaceae|g__Streptococcus|s__Streptococcus_mitis_I_mgs_3085	k__Bacteria	p__Firmicutes	c__Bacilli	o__Lactobacillales	f__Streptococcaceae	g__Streptococcus	s__Streptococcus_mitis_I_mgs_3085
rs10770186	12	121923506	G	A	-0.1153	0.02267	25.8676	4.072e-07	0.3402	1903	k__Bacteria|p__Firmicutes|c__Bacilli|o__Staphylococcales|f__Gemellaceae|g__Gemella|s__unclassified_mgs_2041	k__Bacteria	p__Firmicutes	c__Bacilli	o__Staphylococcales	f__Gemellaceae	g__Gemella	s__unclassified_mgs_2041
rs10770950	12	23077137	A	G	0.1135	0.02279	24.8029	6.951e-07	0.3802	1908	k__Bacteria|p__Firmicutes|c__Bacilli|o__Lactobacillales|f__Streptococcaceae|g__Streptococcus|s__unclassified_mgs_3505	k__Bacteria	p__Firmicutes	c__Bacilli	o__Lactobacillales	f__Streptococcaceae	g__Streptococcus	s__unclassified_mgs_3505
rs13178212	5	165716235	G	T	0.1053	0.02278	21.3673	4.059e-06	0.4681	1908	k__Bacteria|p__Firmicutes|c__Bacilli|o__Lactobacillales|f__Streptococcaceae|g__Streptococcus|s__unclassified_mgs_3505	k__Bacteria	p__Firmicutes	c__Bacilli	o__Lactobacillales	f__Streptococcaceae	g__Streptococcus	s__unclassified_mgs_3505
rs553841	3	177572673	T	C	-0.1163	0.02277	26.0876	3.571e-07	0.435	1908	k__Bacteria|p__Firmicutes|c__Bacilli|o__Lactobacillales|f__Streptococcaceae|g__Streptococcus|s__unclassified_mgs_3505	k__Bacteria	p__Firmicutes	c__Bacilli	o__Lactobacillales	f__Streptococcaceae	g__Streptococcus	s__unclassified_mgs_3505
rs10772898	12	16176119	A	G	-0.1089	0.02264	23.1368	1.651e-06	0.405	1898	k__Bacteria|p__Proteobacteria|c__Gammaproteobacteria|o__Enterobacterales|f__Pasteurellaceae|g__Haemophilus_D|s__unclassified_mgs_3550	k__Bacteria	p__Proteobacteria	c__Gammaproteobacteria	o__Enterobacterales	f__Pasteurellaceae	g__Haemophilus_D	s__unclassified_mgs_3550
rs6600764	4	2771772	G	C	0.1111	0.02261	24.145	9.732e-07	0.3752	1898	k__Bacteria|p__Proteobacteria|c__Gammaproteobacteria|o__Enterobacterales|f__Pasteurellaceae|g__Haemophilus_D|s__unclassified_mgs_3550	k__Bacteria	p__Proteobacteria	c__Gammaproteobacteria	o__Enterobacterales	f__Pasteurellaceae	g__Haemophilus_D	s__unclassified_mgs_3550
rs7643853	3	5812599	T	G	0.1052	0.02264	21.5913	3.602e-06	0.4026	1898	k__Bacteria|p__Proteobacteria|c__Gammaproteobacteria|o__Enterobacterales|f__Pasteurellaceae|g__Haemophilus_D|s__unclassified_mgs_3550	k__Bacteria	p__Proteobacteria	c__Gammaproteobacteria	o__Enterobacterales	f__Pasteurellaceae	g__Haemophilus_D	s__unclassified_mgs_3550
rs10774203	12	4184922	A	G	0.1117	0.02281	23.9804	1.06e-06	0.3345	1898	k__Bacteria|p__Firmicutes|c__Bacilli|o__Lactobacillales|f__Streptococcaceae|g__Streptococcus|s__unclassified_mgs_1349	k__Bacteria	p__Firmicutes	c__Bacilli	o__Lactobacillales	f__Streptococcaceae	g__Streptococcus	s__unclassified_mgs_1349
rs7620040	3	134444240	A	C	-0.1092	0.02278	22.9794	1.768e-06	0.4452	1898	k__Bacteria|p__Firmicutes|c__Bacilli|o__Lactobacillales|f__Streptococcaceae|g__Streptococcus|s__unclassified_mgs_1349	k__Bacteria	p__Firmicutes	c__Bacilli	o__Lactobacillales	f__Streptococcaceae	g__Streptococcus	s__unclassified_mgs_1349
rs10775587	19	4565215	G	A	-0.1071	0.02266	22.3388	2.44e-06	0.4883	1903	k__Bacteria|p__Firmicutes|c__Clostridia|o__Lachnospirales|f__Lachnospiraceae|g__Lachnoanaerobaculum|s__Lachnoanaerobaculum_sp000287675_mgs_2481	k__Bacteria	p__Firmicutes	c__Clostridia	o__Lachnospirales	f__Lachnospiraceae	g__Lachnoanaerobaculum	s__Lachnoanaerobaculum_sp000287675_mgs_2481
rs56175091	2	10493080	A	G	-0.1154	0.02268	25.8896	3.941e-07	0.2843	1903	k__Bacteria|p__Firmicutes|c__Clostridia|o__Lachnospirales|f__Lachnospiraceae|g__Lachnoanaerobaculum|s__Lachnoanaerobaculum_sp000287675_mgs_2481	k__Bacteria	p__Firmicutes	c__Clostridia	o__Lachnospirales	f__Lachnospiraceae	g__Lachnoanaerobaculum	s__Lachnoanaerobaculum_sp000287675_mgs_2481
rs10784724	12	68754785	T	G	-0.1126	0.02248	25.089	6.015e-07	0.3864	1905	k__Bacteria|p__Firmicutes|c__Bacilli|o__Lactobacillales|f__Aerococcaceae|g__Granulicatella|s__Granulicatella_adiacens_mgs_2321	k__Bacteria	p__Firmicutes	c__Bacilli	o__Lactobacillales	f__Aerococcaceae	g__Granulicatella	s__Granulicatella_adiacens_mgs_2321
rs8058837	16	81126821	C	T	0.1088	0.02257	23.2378	1.541e-06	0.4389	1905	k__Bacteria|p__Firmicutes|c__Bacilli|o__Lactobacillales|f__Aerococcaceae|g__Granulicatella|s__Granulicatella_adiacens_mgs_2321	k__Bacteria	p__Firmicutes	c__Bacilli	o__Lactobacillales	f__Aerococcaceae	g__Granulicatella	s__Granulicatella_adiacens_mgs_2321
rs10786448	10	98592967	G	A	0.1138	0.02293	24.6307	7.507e-07	0.3676	1886	k__Bacteria|p__Fusobacteriota|c__Fusobacteriia|o__Fusobacteriales|f__Fusobacteriaceae|g__Fusobacterium|s__unclassified_mgs_1435	k__Bacteria	p__Fusobacteriota	c__Fusobacteriia	o__Fusobacteriales	f__Fusobacteriaceae	g__Fusobacterium	s__unclassified_mgs_1435
rs9378130	6	33053928	T	C	0.1074	0.02331	21.2287	4.322e-06	0.3937	1886	k__Bacteria|p__Fusobacteriota|c__Fusobacteriia|o__Fusobacteriales|f__Fusobacteriaceae|g__Fusobacterium|s__unclassified_mgs_1435	k__Bacteria	p__Fusobacteriota	c__Fusobacteriia	o__Fusobacteriales	f__Fusobacteriaceae	g__Fusobacterium	s__unclassified_mgs_1435
rs10786629	10	101274623	A	G	0.107	0.02257	22.4752	2.271e-06	0.3619	1903	k__Bacteria|p__Firmicutes|c__Negativicutes|o__Veillonellales|f__Megasphaeraceae|g__Anaeroglobus	k__Bacteria	p__Firmicutes	c__Negativicutes	o__Veillonellales	f__Megasphaeraceae	g__Anaeroglobus	NA
rs10789882	11	112424511	T	C	0.1149	0.02273	25.553	4.683e-07	0.4927	1905	k__Bacteria|p__Firmicutes|c__Bacilli|o__Lactobacillales|f__Streptococcaceae|g__Streptococcus|s__unclassified_mgs_2812	k__Bacteria	p__Firmicutes	c__Bacilli	o__Lactobacillales	f__Streptococcaceae	g__Streptococcus	s__unclassified_mgs_2812
rs10790960	11	128494175	A	G	0.1058	0.02283	21.4763	3.815e-06	0.3859	1905	k__Bacteria|p__Firmicutes|c__Bacilli|o__Lactobacillales|f__Streptococcaceae|g__Streptococcus|s__unclassified_mgs_1444	k__Bacteria	p__Firmicutes	c__Bacilli	o__Lactobacillales	f__Streptococcaceae	g__Streptococcus	s__unclassified_mgs_1444
rs10799412	1	227374628	T	C	-0.1045	0.02249	21.5901	3.57e-06	0.4828	1892	k__Bacteria|p__Firmicutes|c__Negativicutes|o__Veillonellales|f__Veillonellaceae|g__F0422|s__unclassified_mgs_2103	k__Bacteria	p__Firmicutes	c__Negativicutes	o__Veillonellales	f__Veillonellaceae	g__F0422	s__unclassified_mgs_2103
rs2372808	7	147034273	G	A	-0.1109	0.02249	24.3156	8.823e-07	0.3431	1892	k__Bacteria|p__Firmicutes|c__Negativicutes|o__Veillonellales|f__Veillonellaceae|g__F0422|s__unclassified_mgs_2103	k__Bacteria	p__Firmicutes	c__Negativicutes	o__Veillonellales	f__Veillonellaceae	g__F0422	s__unclassified_mgs_2103
rs75910746	3	14347316	A	C	-0.1178	0.02242	27.607	1.644e-07	0.3034	1892	k__Bacteria|p__Firmicutes|c__Negativicutes|o__Veillonellales|f__Veillonellaceae|g__F0422|s__unclassified_mgs_2103	k__Bacteria	p__Firmicutes	c__Negativicutes	o__Veillonellales	f__Veillonellaceae	g__F0422	s__unclassified_mgs_2103
rs10800091	1	165382922	A	G	-0.1059	0.02243	22.2912	2.532e-06	0.4081	1901	k__Bacteria|p__Actinobacteriota|c__Actinobacteria|o__Actinomycetales|f__Actinomycetaceae|g__Pauljensenia|s__unclassified_mgs_1132	k__Bacteria	p__Actinobacteriota	c__Actinobacteria	o__Actinomycetales	f__Actinomycetaceae	g__Pauljensenia	s__unclassified_mgs_1132
rs4794983	17	33959992	C	T	-0.1097	0.02257	23.6238	1.262e-06	0.4958	1901	k__Bacteria|p__Actinobacteriota|c__Actinobacteria|o__Actinomycetales|f__Actinomycetaceae|g__Pauljensenia|s__unclassified_mgs_1132	k__Bacteria	p__Actinobacteriota	c__Actinobacteria	o__Actinomycetales	f__Actinomycetaceae	g__Pauljensenia	s__unclassified_mgs_1132
rs9832917	3	69118051	C	T	0.1049	0.02246	21.8138	3.228e-06	0.4488	1901	k__Bacteria|p__Actinobacteriota|c__Actinobacteria|o__Actinomycetales|f__Actinomycetaceae|g__Pauljensenia|s__unclassified_mgs_1132	k__Bacteria	p__Actinobacteriota	c__Actinobacteria	o__Actinomycetales	f__Actinomycetaceae	g__Pauljensenia	s__unclassified_mgs_1132
rs10805900	5	76330545	G	A	-0.1043	0.02277	20.9818	4.873e-06	0.4402	1900	k__Bacteria|p__Firmicutes|c__Clostridia|o__TANB77|f__CAG-508|g__CAG-793|s__unclassified_mgs_1382	k__Bacteria	p__Firmicutes	c__Clostridia	o__TANB77	f__CAG-508	g__CAG-793	s__unclassified_mgs_1382
rs10866981	8	5268084	A	C	0.1086	0.02277	22.7475	2e-06	0.3611	1900	k__Bacteria|p__Firmicutes|c__Clostridia|o__TANB77|f__CAG-508|g__CAG-793|s__unclassified_mgs_1382	k__Bacteria	p__Firmicutes	c__Clostridia	o__TANB77	f__CAG-508	g__CAG-793	s__unclassified_mgs_1382
rs58422156	4	115942013	A	C	-0.1073	0.02277	22.2062	2.622e-06	0.3765	1900	k__Bacteria|p__Firmicutes|c__Clostridia|o__TANB77|f__CAG-508|g__CAG-793|s__unclassified_mgs_1382	k__Bacteria	p__Firmicutes	c__Clostridia	o__TANB77	f__CAG-508	g__CAG-793	s__unclassified_mgs_1382
rs10812054	9	24495243	G	A	0.1099	0.02241	24.0498	1.024e-06	0.3488	1896	k__Bacteria|p__Proteobacteria|c__Gammaproteobacteria|o__Enterobacterales|f__Pasteurellaceae|g__Aggregatibacter|s__unclassified_mgs_2851	k__Bacteria	p__Proteobacteria	c__Gammaproteobacteria	o__Enterobacterales	f__Pasteurellaceae	g__Aggregatibacter	s__unclassified_mgs_2851
rs12050742	15	27064847	A	G	-0.1165	0.02245	26.9289	2.321e-07	0.4386	1896	k__Bacteria|p__Proteobacteria|c__Gammaproteobacteria|o__Enterobacterales|f__Pasteurellaceae|g__Aggregatibacter|s__unclassified_mgs_2851	k__Bacteria	p__Proteobacteria	c__Gammaproteobacteria	o__Enterobacterales	f__Pasteurellaceae	g__Aggregatibacter	s__unclassified_mgs_2851
rs7112471	11	14233717	C	T	0.1289	0.02235	33.2622	9.373e-09	0.3543	1896	k__Bacteria|p__Proteobacteria|c__Gammaproteobacteria|o__Enterobacterales|f__Pasteurellaceae|g__Aggregatibacter|s__unclassified_mgs_2851	k__Bacteria	p__Proteobacteria	c__Gammaproteobacteria	o__Enterobacterales	f__Pasteurellaceae	g__Aggregatibacter	s__unclassified_mgs_2851
rs10812054	9	24495243	G	A	0.1078	0.02275	22.453	2.311e-06	0.3488	1895	k__Bacteria|p__Proteobacteria|c__Gammaproteobacteria|o__Enterobacterales|f__Pasteurellaceae|g__Aggregatibacter|s__Aggregatibacter_sp000466335_mgs_1486	k__Bacteria	p__Proteobacteria	c__Gammaproteobacteria	o__Enterobacterales	f__Pasteurellaceae	g__Aggregatibacter	s__Aggregatibacter_sp000466335_mgs_1486
rs62481985	8	4270818	G	C	-0.107	0.02281	22.0048	2.916e-06	0.3577	1895	k__Bacteria|p__Proteobacteria|c__Gammaproteobacteria|o__Enterobacterales|f__Pasteurellaceae|g__Aggregatibacter|s__Aggregatibacter_sp000466335_mgs_1486	k__Bacteria	p__Proteobacteria	c__Gammaproteobacteria	o__Enterobacterales	f__Pasteurellaceae	g__Aggregatibacter	s__Aggregatibacter_sp000466335_mgs_1486
rs7112471	11	14233717	C	T	0.1245	0.0227	30.0806	4.705e-08	0.3543	1895	k__Bacteria|p__Proteobacteria|c__Gammaproteobacteria|o__Enterobacterales|f__Pasteurellaceae|g__Aggregatibacter|s__Aggregatibacter_sp000466335_mgs_1486	k__Bacteria	p__Proteobacteria	c__Gammaproteobacteria	o__Enterobacterales	f__Pasteurellaceae	g__Aggregatibacter	s__Aggregatibacter_sp000466335_mgs_1486
rs726325	1	118018688	A	G	0.115	0.0229	25.2188	5.601e-07	0.2922	1895	k__Bacteria|p__Proteobacteria|c__Gammaproteobacteria|o__Enterobacterales|f__Pasteurellaceae|g__Aggregatibacter|s__Aggregatibacter_sp000466335_mgs_1486	k__Bacteria	p__Proteobacteria	c__Gammaproteobacteria	o__Enterobacterales	f__Pasteurellaceae	g__Aggregatibacter	s__Aggregatibacter_sp000466335_mgs_1486
rs7609589	3	6089511	T	C	-0.1096	0.02277	23.1683	1.604e-06	0.4029	1895	k__Bacteria|p__Proteobacteria|c__Gammaproteobacteria|o__Enterobacterales|f__Pasteurellaceae|g__Aggregatibacter|s__Aggregatibacter_sp000466335_mgs_1486	k__Bacteria	p__Proteobacteria	c__Gammaproteobacteria	o__Enterobacterales	f__Pasteurellaceae	g__Aggregatibacter	s__Aggregatibacter_sp000466335_mgs_1486
rs7702928	5	154670142	A	C	0.1104	0.0227	23.653	1.243e-06	0.4911	1895	k__Bacteria|p__Proteobacteria|c__Gammaproteobacteria|o__Enterobacterales|f__Pasteurellaceae|g__Aggregatibacter|s__Aggregatibacter_sp000466335_mgs_1486	k__Bacteria	p__Proteobacteria	c__Gammaproteobacteria	o__Enterobacterales	f__Pasteurellaceae	g__Aggregatibacter	s__Aggregatibacter_sp000466335_mgs_1486
rs10812054	9	24495243	G	A	0.1075	0.02267	22.4861	2.275e-06	0.3488	1897	k__Bacteria|p__Proteobacteria|c__Gammaproteobacteria|o__Enterobacterales|f__Pasteurellaceae|g__Aggregatibacter|s__Aggregatibacter_sp000466335_mgs_2533	k__Bacteria	p__Proteobacteria	c__Gammaproteobacteria	o__Enterobacterales	f__Pasteurellaceae	g__Aggregatibacter	s__Aggregatibacter_sp000466335_mgs_2533
rs726325	1	118018688	A	G	0.1177	0.02283	26.5792	2.794e-07	0.2922	1897	k__Bacteria|p__Proteobacteria|c__Gammaproteobacteria|o__Enterobacterales|f__Pasteurellaceae|g__Aggregatibacter|s__Aggregatibacter_sp000466335_mgs_2533	k__Bacteria	p__Proteobacteria	c__Gammaproteobacteria	o__Enterobacterales	f__Pasteurellaceae	g__Aggregatibacter	s__Aggregatibacter_sp000466335_mgs_2533
rs10812054	9	24495243	G	A	0.1084	0.02266	22.8844	1.839e-06	0.3488	1903	k__Bacteria|p__Proteobacteria|c__Gammaproteobacteria|o__Enterobacterales|f__Pasteurellaceae|g__Aggregatibacter|s__unclassified_mgs_1480	k__Bacteria	p__Proteobacteria	c__Gammaproteobacteria	o__Enterobacterales	f__Pasteurellaceae	g__Aggregatibacter	s__unclassified_mgs_1480
rs111869964	5	160025050	T	C	-0.113	0.0227	24.7802	7.031e-07	0.2911	1903	k__Bacteria|p__Proteobacteria|c__Gammaproteobacteria|o__Enterobacterales|f__Pasteurellaceae|g__Aggregatibacter|s__unclassified_mgs_1480	k__Bacteria	p__Proteobacteria	c__Gammaproteobacteria	o__Enterobacterales	f__Pasteurellaceae	g__Aggregatibacter	s__unclassified_mgs_1480
rs12668786	7	27459565	G	A	-0.1129	0.02269	24.7582	7.148e-07	0.383	1903	k__Bacteria|p__Proteobacteria|c__Gammaproteobacteria|o__Enterobacterales|f__Pasteurellaceae|g__Aggregatibacter|s__unclassified_mgs_1480	k__Bacteria	p__Proteobacteria	c__Gammaproteobacteria	o__Enterobacterales	f__Pasteurellaceae	g__Aggregatibacter	s__unclassified_mgs_1480
rs7112471	11	14233717	C	T	0.1167	0.02263	26.5933	2.749e-07	0.3543	1903	k__Bacteria|p__Proteobacteria|c__Gammaproteobacteria|o__Enterobacterales|f__Pasteurellaceae|g__Aggregatibacter|s__unclassified_mgs_1480	k__Bacteria	p__Proteobacteria	c__Gammaproteobacteria	o__Enterobacterales	f__Pasteurellaceae	g__Aggregatibacter	s__unclassified_mgs_1480
rs10812334	9	26012564	T	A	0.1156	0.02303	25.1958	5.721e-07	0.3352	1895	k__Bacteria|p__Proteobacteria|c__Gammaproteobacteria|o__Enterobacterales|f__Pasteurellaceae|g__Aggregatibacter|s__Aggregatibacter_kilianii_B_mgs_362	k__Bacteria	p__Proteobacteria	c__Gammaproteobacteria	o__Enterobacterales	f__Pasteurellaceae	g__Aggregatibacter	s__Aggregatibacter_kilianii_B_mgs_362
rs10814194	9	35053111	T	C	-0.104	0.02252	21.327	4.139e-06	0.4679	1900	k__Bacteria|p__Proteobacteria|c__Gammaproteobacteria|o__Burkholderiales|f__Neisseriaceae|g__Neisseria|s__Neisseria_cinerea_mgs_3415	k__Bacteria	p__Proteobacteria	c__Gammaproteobacteria	o__Burkholderiales	f__Neisseriaceae	g__Neisseria	s__Neisseria_cinerea_mgs_3415
rs10818534	9	98160460	A	G	-0.109	0.02283	22.7951	1.94e-06	0.3909	1871	k__Bacteria|p__Patescibacteria|c__Saccharimonadia|o__Saccharimonadales|f__Saccharimonadaceae|g__SZUA-359|s__unclassified_mgs_617	k__Bacteria	p__Patescibacteria	c__Saccharimonadia	o__Saccharimonadales	f__Saccharimonadaceae	g__SZUA-359	s__unclassified_mgs_617
rs12718731	7	50369250	G	A	-0.1232	0.02284	29.0957	7.737e-08	0.2569	1871	k__Bacteria|p__Patescibacteria|c__Saccharimonadia|o__Saccharimonadales|f__Saccharimonadaceae|g__SZUA-359|s__unclassified_mgs_617	k__Bacteria	p__Patescibacteria	c__Saccharimonadia	o__Saccharimonadales	f__Saccharimonadaceae	g__SZUA-359	s__unclassified_mgs_617
rs4761484	12	94579270	A	G	0.1056	0.02286	21.3391	4.123e-06	0.4394	1871	k__Bacteria|p__Patescibacteria|c__Saccharimonadia|o__Saccharimonadales|f__Saccharimonadaceae|g__SZUA-359|s__unclassified_mgs_617	k__Bacteria	p__Patescibacteria	c__Saccharimonadia	o__Saccharimonadales	f__Saccharimonadaceae	g__SZUA-359	s__unclassified_mgs_617
rs7584620	2	40972240	C	T	-0.1098	0.02289	23.0098	1.752e-06	0.3896	1871	k__Bacteria|p__Patescibacteria|c__Saccharimonadia|o__Saccharimonadales|f__Saccharimonadaceae|g__SZUA-359|s__unclassified_mgs_617	k__Bacteria	p__Patescibacteria	c__Saccharimonadia	o__Saccharimonadales	f__Saccharimonadaceae	g__SZUA-359	s__unclassified_mgs_617
rs10820749	9	104926761	C	A	0.1038	0.02258	21.1323	4.568e-06	0.4916	1910	k__Bacteria|p__Firmicutes|c__Bacilli|o__Lactobacillales|f__Streptococcaceae|g__Streptococcus|s__unclassified_mgs_2730	k__Bacteria	p__Firmicutes	c__Bacilli	o__Lactobacillales	f__Streptococcaceae	g__Streptococcus	s__unclassified_mgs_2730
rs58388758	2	71154485	C	T	-0.1046	0.02255	21.5164	3.774e-06	0.4974	1910	k__Bacteria|p__Firmicutes|c__Bacilli|o__Lactobacillales|f__Streptococcaceae|g__Streptococcus|s__unclassified_mgs_2730	k__Bacteria	p__Firmicutes	c__Bacilli	o__Lactobacillales	f__Streptococcaceae	g__Streptococcus	s__unclassified_mgs_2730
rs10824263	10	75067565	G	A	-0.108	0.02268	22.6757	2.055e-06	0.3439	1898	k__Bacteria|p__Bacteroidota|c__Bacteroidia|o__Bacteroidales|f__Bacteroidaceae|g__Prevotella|s__Prevotella_loescheii_mgs_1756	k__Bacteria	p__Bacteroidota	c__Bacteroidia	o__Bacteroidales	f__Bacteroidaceae	g__Prevotella	s__Prevotella_loescheii_mgs_1756
rs8091509	18	50292379	A	G	-0.1059	0.02279	21.5925	3.58e-06	0.4107	1898	k__Bacteria|p__Bacteroidota|c__Bacteroidia|o__Bacteroidales|f__Bacteroidaceae|g__Prevotella|s__Prevotella_loescheii_mgs_1756	k__Bacteria	p__Bacteroidota	c__Bacteroidia	o__Bacteroidales	f__Bacteroidaceae	g__Prevotella	s__Prevotella_loescheii_mgs_1756
rs10825751	10	56094189	T	C	-0.11	0.02299	22.8932	1.832e-06	0.4517	1864	k__Bacteria|p__Patescibacteria|c__Saccharimonadia|o__Saccharimonadales|f__Saccharimonadaceae|g__TM7x|s__unclassified_mgs_604	k__Bacteria	p__Patescibacteria	c__Saccharimonadia	o__Saccharimonadales	f__Saccharimonadaceae	g__TM7x	s__unclassified_mgs_604
rs6709246	2	69949750	C	T	-0.1114	0.02302	23.4185	1.406e-06	0.3162	1864	k__Bacteria|p__Patescibacteria|c__Saccharimonadia|o__Saccharimonadales|f__Saccharimonadaceae|g__TM7x|s__unclassified_mgs_604	k__Bacteria	p__Patescibacteria	c__Saccharimonadia	o__Saccharimonadales	f__Saccharimonadaceae	g__TM7x	s__unclassified_mgs_604
rs10825751	10	56094189	T	C	-0.1063	0.02295	21.4536	3.877e-06	0.4517	1873	k__Bacteria|p__Patescibacteria|c__Saccharimonadia|o__Saccharimonadales|f__Saccharimonadaceae|g__TM7x|s__unclassified_mgs_503	k__Bacteria	p__Patescibacteria	c__Saccharimonadia	o__Saccharimonadales	f__Saccharimonadaceae	g__TM7x	s__unclassified_mgs_503
rs1332505	1	152751337	G	A	0.1074	0.02297	21.8618	3.116e-06	0.3653	1873	k__Bacteria|p__Patescibacteria|c__Saccharimonadia|o__Saccharimonadales|f__Saccharimonadaceae|g__TM7x|s__unclassified_mgs_503	k__Bacteria	p__Patescibacteria	c__Saccharimonadia	o__Saccharimonadales	f__Saccharimonadaceae	g__TM7x	s__unclassified_mgs_503
rs73028727	6	164019250	A	G	-0.1206	0.02282	27.9295	1.405e-07	0.3039	1873	k__Bacteria|p__Patescibacteria|c__Saccharimonadia|o__Saccharimonadales|f__Saccharimonadaceae|g__TM7x|s__unclassified_mgs_503	k__Bacteria	p__Patescibacteria	c__Saccharimonadia	o__Saccharimonadales	f__Saccharimonadaceae	g__TM7x	s__unclassified_mgs_503
rs10827276	10	33620237	G	A	-0.1051	0.02293	21.0086	4.88e-06	0.4742	1887	k__Bacteria|p__Patescibacteria|c__Saccharimonadia|o__Saccharimonadales|f__Saccharimonadaceae|g__TM7x|s__unclassified_mgs_1320	k__Bacteria	p__Patescibacteria	c__Saccharimonadia	o__Saccharimonadales	f__Saccharimonadaceae	g__TM7x	s__unclassified_mgs_1320
rs10993999	10	59766523	C	T	-0.1058	0.02296	21.2338	4.319e-06	0.4582	1887	k__Bacteria|p__Patescibacteria|c__Saccharimonadia|o__Saccharimonadales|f__Saccharimonadaceae|g__TM7x|s__unclassified_mgs_1320	k__Bacteria	p__Patescibacteria	c__Saccharimonadia	o__Saccharimonadales	f__Saccharimonadaceae	g__TM7x	s__unclassified_mgs_1320
rs3800097	6	1855938	T	C	-0.1049	0.02288	21.0203	4.899e-06	0.4326	1887	k__Bacteria|p__Patescibacteria|c__Saccharimonadia|o__Saccharimonadales|f__Saccharimonadaceae|g__TM7x|s__unclassified_mgs_1320	k__Bacteria	p__Patescibacteria	c__Saccharimonadia	o__Saccharimonadales	f__Saccharimonadaceae	g__TM7x	s__unclassified_mgs_1320
rs10828263	10	18132275	A	G	-0.1057	0.02264	21.797	3.238e-06	0.4582	1903	k__Bacteria|p__Spirochaetota|c__Spirochaetia|o__Treponematales|f__Treponemataceae|g__Treponema_C|s__Treponema_C_maltophilum_mgs_455	k__Bacteria	p__Spirochaetota	c__Spirochaetia	o__Treponematales	f__Treponemataceae	g__Treponema_C	s__Treponema_C_maltophilum_mgs_455
rs10828263	10	18132275	A	G	-0.1085	0.02275	22.7456	2.01e-06	0.4582	1896	k__Bacteria|p__Spirochaetota|c__Spirochaetia|o__Treponematales|f__Treponemataceae|g__Treponema_A|s__unclassified_mgs_520	k__Bacteria	p__Spirochaetota	c__Spirochaetia	o__Treponematales	f__Treponemataceae	g__Treponema_A	s__unclassified_mgs_520
rs13231737	7	79312781	A	G	0.1173	0.02278	26.5148	2.857e-07	0.2661	1896	k__Bacteria|p__Spirochaetota|c__Spirochaetia|o__Treponematales|f__Treponemataceae|g__Treponema_A|s__unclassified_mgs_520	k__Bacteria	p__Spirochaetota	c__Spirochaetia	o__Treponematales	f__Treponemataceae	g__Treponema_A	s__unclassified_mgs_520
rs4808235	19	15177150	G	A	0.1052	0.02274	21.4018	4.005e-06	0.4582	1896	k__Bacteria|p__Spirochaetota|c__Spirochaetia|o__Treponematales|f__Treponemataceae|g__Treponema_A|s__unclassified_mgs_520	k__Bacteria	p__Spirochaetota	c__Spirochaetia	o__Treponematales	f__Treponemataceae	g__Treponema_A	s__unclassified_mgs_520
rs10828263	10	18132275	A	G	-0.1088	0.02232	23.7613	1.184e-06	0.4582	1902	k__Bacteria|p__Spirochaetota|c__Spirochaetia|o__Treponematales|f__Treponemataceae|g__Treponema_A|s__Treponema_A_medium_mgs_473	k__Bacteria	p__Spirochaetota	c__Spirochaetia	o__Treponematales	f__Treponemataceae	g__Treponema_A	s__Treponema_A_medium_mgs_473
rs10828263	10	18132275	A	G	-0.1093	0.02251	23.577	1.297e-06	0.4582	1902	k__Bacteria|p__Spirochaetota|c__Spirochaetia|o__Treponematales|f__Treponemataceae|g__Treponema_A|s__unclassified_mgs_881	k__Bacteria	p__Spirochaetota	c__Spirochaetia	o__Treponematales	f__Treponemataceae	g__Treponema_A	s__unclassified_mgs_881
rs28667493	1	29556862	A	G	-0.106	0.02254	22.1159	2.761e-06	0.3773	1902	k__Bacteria|p__Spirochaetota|c__Spirochaetia|o__Treponematales|f__Treponemataceae|g__Treponema_A|s__unclassified_mgs_881	k__Bacteria	p__Spirochaetota	c__Spirochaetia	o__Treponematales	f__Treponemataceae	g__Treponema_A	s__unclassified_mgs_881
rs10828263	10	18132275	A	G	-0.1056	0.02251	22.0078	2.901e-06	0.4582	1895	k__Bacteria|p__Firmicutes|c__Clostridia|o__Lachnospirales|f__Lachnospiraceae|g__Lachnoanaerobaculum|s__unclassified_mgs_728	k__Bacteria	p__Firmicutes	c__Clostridia	o__Lachnospirales	f__Lachnospiraceae	g__Lachnoanaerobaculum	s__unclassified_mgs_728
rs17623153	13	21609414	G	C	0.1075	0.02272	22.3872	2.373e-06	0.37	1895	k__Bacteria|p__Firmicutes|c__Clostridia|o__Lachnospirales|f__Lachnospiraceae|g__Lachnoanaerobaculum|s__unclassified_mgs_728	k__Bacteria	p__Firmicutes	c__Clostridia	o__Lachnospirales	f__Lachnospiraceae	g__Lachnoanaerobaculum	s__unclassified_mgs_728
rs10828263	10	18132275	A	G	-0.1228	0.02288	28.8061	8.916e-08	0.4582	1895	k__Bacteria|p__Spirochaetota|c__Spirochaetia|o__Treponematales|f__Treponemataceae|g__unclassified_mgs_874	k__Bacteria	p__Spirochaetota	c__Spirochaetia	o__Treponematales	f__Treponemataceae	g__unclassified_mgs_874	NA
rs10828263	10	18132275	A	G	-0.1198	0.02221	29.0949	7.887e-08	0.4582	1902	k__Bacteria|p__Spirochaetota|c__Spirochaetia|o__Treponematales|f__Treponemataceae|g__Treponema_A|s__Treponema_A_vincentii_mgs_322	k__Bacteria	p__Spirochaetota	c__Spirochaetia	o__Treponematales	f__Treponemataceae	g__Treponema_A	s__Treponema_A_vincentii_mgs_322
rs1083349	9	126950737	C	A	-0.105	0.02272	21.3581	4.067e-06	0.4141	1881	k__Bacteria|p__Firmicutes|c__Clostridia|o__Lachnospirales|f__Lachnospiraceae|g__Catonella|s__Catonella_morbi_mgs_550	k__Bacteria	p__Firmicutes	c__Clostridia	o__Lachnospirales	f__Lachnospiraceae	g__Catonella	s__Catonella_morbi_mgs_550
rs10850689	12	116644412	G	A	-0.1034	0.02249	21.1379	4.527e-06	0.4371	1907	k__Bacteria|p__Firmicutes|c__Bacilli|o__Lactobacillales|f__Streptococcaceae|g__Streptococcus|s__unclassified_mgs_1840	k__Bacteria	p__Firmicutes	c__Bacilli	o__Lactobacillales	f__Streptococcaceae	g__Streptococcus	s__unclassified_mgs_1840
rs10850689	12	116644412	G	A	-0.1076	0.02246	22.9512	1.787e-06	0.4371	1906	k__Bacteria|p__Firmicutes|c__Bacilli|o__Lactobacillales|f__Streptococcaceae|g__Streptococcus|s__unclassified_mgs_3535	k__Bacteria	p__Firmicutes	c__Bacilli	o__Lactobacillales	f__Streptococcaceae	g__Streptococcus	s__unclassified_mgs_3535
rs11584333	1	230393873	A	G	-0.1073	0.02257	22.6015	2.169e-06	0.4206	1906	k__Bacteria|p__Firmicutes|c__Bacilli|o__Lactobacillales|f__Streptococcaceae|g__Streptococcus|s__unclassified_mgs_3535	k__Bacteria	p__Firmicutes	c__Bacilli	o__Lactobacillales	f__Streptococcaceae	g__Streptococcus	s__unclassified_mgs_3535
rs10850689	12	116644412	G	A	-0.1085	0.02218	23.9297	1.086e-06	0.4371	1910	k__Bacteria|p__Firmicutes|c__Bacilli|o__Lactobacillales|f__Streptococcaceae|g__Streptococcus|s__unclassified_mgs_2339	k__Bacteria	p__Firmicutes	c__Bacilli	o__Lactobacillales	f__Streptococcaceae	g__Streptococcus	s__unclassified_mgs_2339
rs10850691	12	116648514	A	G	-0.1079	0.02224	23.5382	1.318e-06	0.3979	1914	k__Bacteria|p__Firmicutes|c__Bacilli|o__Lactobacillales|f__Streptococcaceae|g__Streptococcus|s__Streptococcus_mitis_AR_mgs_500	k__Bacteria	p__Firmicutes	c__Bacilli	o__Lactobacillales	f__Streptococcaceae	g__Streptococcus	s__Streptococcus_mitis_AR_mgs_500
rs10868145	9	84319019	T	C	0.11	0.02183	25.3909	5.169e-07	0.3825	1905	k__Bacteria|p__Firmicutes|c__Bacilli|o__Lactobacillales|f__Streptococcaceae|g__Streptococcus|s__unclassified_mgs_2710	k__Bacteria	p__Firmicutes	c__Bacilli	o__Lactobacillales	f__Streptococcaceae	g__Streptococcus	s__unclassified_mgs_2710
rs2072642	6	166775581	T	C	0.1112	0.02192	25.7353	4.311e-07	0.3723	1905	k__Bacteria|p__Firmicutes|c__Bacilli|o__Lactobacillales|f__Streptococcaceae|g__Streptococcus|s__unclassified_mgs_2710	k__Bacteria	p__Firmicutes	c__Bacilli	o__Lactobacillales	f__Streptococcaceae	g__Streptococcus	s__unclassified_mgs_2710
rs10868145	9	84319019	T	C	0.1071	0.02253	22.5973	2.157e-06	0.3825	1903	k__Bacteria|p__Firmicutes|c__Bacilli|o__Staphylococcales|f__Gemellaceae|g__Gemella|s__unclassified_mgs_2990	k__Bacteria	p__Firmicutes	c__Bacilli	o__Staphylococcales	f__Gemellaceae	g__Gemella	s__unclassified_mgs_2990
rs61117436	10	126245965	C	T	-0.1034	0.02258	20.9697	4.976e-06	0.4671	1903	k__Bacteria|p__Firmicutes|c__Bacilli|o__Staphylococcales|f__Gemellaceae|g__Gemella|s__unclassified_mgs_2990	k__Bacteria	p__Firmicutes	c__Bacilli	o__Staphylococcales	f__Gemellaceae	g__Gemella	s__unclassified_mgs_2990
rs6460053	7	73744089	C	T	-0.1034	0.02259	20.9512	4.999e-06	0.4749	1903	k__Bacteria|p__Firmicutes|c__Bacilli|o__Staphylococcales|f__Gemellaceae|g__Gemella|s__unclassified_mgs_2990	k__Bacteria	p__Firmicutes	c__Bacilli	o__Staphylococcales	f__Gemellaceae	g__Gemella	s__unclassified_mgs_2990
rs10869730	9	76195971	A	C	0.1123	0.02278	24.3026	9.071e-07	0.393	1904	k__Bacteria|p__Bacteroidota|c__Bacteroidia|o__Bacteroidales|f__Bacteroidaceae|g__Prevotella|s__unclassified_mgs_580	k__Bacteria	p__Bacteroidota	c__Bacteroidia	o__Bacteroidales	f__Bacteroidaceae	g__Prevotella	s__unclassified_mgs_580
rs10870265	10	132141327	G	A	0.1137	0.02259	25.3331	5.243e-07	0.3765	1909	k__Bacteria|p__Patescibacteria|c__Saccharimonadia|o__Saccharimonadales|f__Saccharimonadaceae|g__UBA2866	k__Bacteria	p__Patescibacteria	c__Saccharimonadia	o__Saccharimonadales	f__Saccharimonadaceae	g__UBA2866	NA
rs10956725	8	133803460	T	C	-0.1137	0.02268	25.1325	5.882e-07	0.4898	1909	k__Bacteria|p__Patescibacteria|c__Saccharimonadia|o__Saccharimonadales|f__Saccharimonadaceae|g__UBA2866	k__Bacteria	p__Patescibacteria	c__Saccharimonadia	o__Saccharimonadales	f__Saccharimonadaceae	g__UBA2866	NA
rs10876976	12	57360720	T	G	-0.104	0.02264	21.1015	4.644e-06	0.4992	1900	k__Bacteria|p__Firmicutes|c__Bacilli|o__Lactobacillales|f__Streptococcaceae|g__Streptococcus|s__Streptococcus_sp000187745_mgs_2343	k__Bacteria	p__Firmicutes	c__Bacilli	o__Lactobacillales	f__Streptococcaceae	g__Streptococcus	s__Streptococcus_sp000187745_mgs_2343
rs10885513	10	113829471	T	C	-0.108	0.02274	22.5562	2.214e-06	0.4089	1885	k__Bacteria|p__Firmicutes|c__Bacilli|o__Staphylococcales|f__Gemellaceae|g__Gemella|s__unclassified_mgs_1340	k__Bacteria	p__Firmicutes	c__Bacilli	o__Staphylococcales	f__Gemellaceae	g__Gemella	s__unclassified_mgs_1340
rs9371078	6	10088062	A	G	-0.1054	0.02276	21.4455	3.855e-06	0.3971	1885	k__Bacteria|p__Firmicutes|c__Bacilli|o__Staphylococcales|f__Gemellaceae|g__Gemella|s__unclassified_mgs_1340	k__Bacteria	p__Firmicutes	c__Bacilli	o__Staphylococcales	f__Gemellaceae	g__Gemella	s__unclassified_mgs_1340
rs10891325	11	112125572	G	A	0.1206	0.02248	28.7807	9.219e-08	0.488	1896	k__Bacteria|p__Bacteroidota|c__Bacteroidia|o__Bacteroidales|f__Tannerellaceae|g__Tannerella|s__Tannerella_sp002890585_mgs_2607	k__Bacteria	p__Bacteroidota	c__Bacteroidia	o__Bacteroidales	f__Tannerellaceae	g__Tannerella	s__Tannerella_sp002890585_mgs_2607
rs10898437	11	86136839	C	T	-0.1062	0.02257	22.1404	2.713e-06	0.3885	1903	k__Bacteria|p__Firmicutes|c__Clostridia|o__Lachnospirales|f__Lachnospiraceae|g__Oribacterium|s__unclassified_mgs_384	k__Bacteria	p__Firmicutes	c__Clostridia	o__Lachnospirales	f__Lachnospiraceae	g__Oribacterium	s__unclassified_mgs_384
rs1353640	4	46104826	C	A	-0.1053	0.02265	21.6133	3.529e-06	0.4791	1903	k__Bacteria|p__Firmicutes|c__Clostridia|o__Lachnospirales|f__Lachnospiraceae|g__Oribacterium|s__unclassified_mgs_384	k__Bacteria	p__Firmicutes	c__Clostridia	o__Lachnospirales	f__Lachnospiraceae	g__Oribacterium	s__unclassified_mgs_384
rs10898437	11	86136839	C	T	-0.1083	0.02271	22.7417	1.974e-06	0.3885	1885	k__Bacteria|p__Firmicutes|c__Clostridia|o__Lachnospirales|f__Lachnospiraceae|g__Stomatobaculum|s__unclassified_mgs_1010	k__Bacteria	p__Firmicutes	c__Clostridia	o__Lachnospirales	f__Lachnospiraceae	g__Stomatobaculum	s__unclassified_mgs_1010
rs13112159	4	24944916	G	A	0.1084	0.02268	22.844	1.879e-06	0.4687	1885	k__Bacteria|p__Firmicutes|c__Clostridia|o__Lachnospirales|f__Lachnospiraceae|g__Stomatobaculum|s__unclassified_mgs_1010	k__Bacteria	p__Firmicutes	c__Clostridia	o__Lachnospirales	f__Lachnospiraceae	g__Stomatobaculum	s__unclassified_mgs_1010
rs4954463	2	137098350	T	C	0.1087	0.02269	22.9504	1.803e-06	0.4433	1885	k__Bacteria|p__Firmicutes|c__Clostridia|o__Lachnospirales|f__Lachnospiraceae|g__Stomatobaculum|s__unclassified_mgs_1010	k__Bacteria	p__Firmicutes	c__Clostridia	o__Lachnospirales	f__Lachnospiraceae	g__Stomatobaculum	s__unclassified_mgs_1010
rs6571340	14	20682436	A	G	-0.1111	0.02276	23.8278	1.144e-06	0.4258	1885	k__Bacteria|p__Firmicutes|c__Clostridia|o__Lachnospirales|f__Lachnospiraceae|g__Stomatobaculum|s__unclassified_mgs_1010	k__Bacteria	p__Firmicutes	c__Clostridia	o__Lachnospirales	f__Lachnospiraceae	g__Stomatobaculum	s__unclassified_mgs_1010
rs7957013	12	3316411	G	A	0.1086	0.02272	22.8477	1.911e-06	0.418	1885	k__Bacteria|p__Firmicutes|c__Clostridia|o__Lachnospirales|f__Lachnospiraceae|g__Stomatobaculum|s__unclassified_mgs_1010	k__Bacteria	p__Firmicutes	c__Clostridia	o__Lachnospirales	f__Lachnospiraceae	g__Stomatobaculum	s__unclassified_mgs_1010
rs10898440	11	86148874	C	T	0.1045	0.02264	21.3049	4.184e-06	0.4144	1902	k__Bacteria|p__Firmicutes|c__Bacilli|o__Lactobacillales|f__Aerococcaceae|g__Granulicatella|s__unclassified_mgs_2325	k__Bacteria	p__Firmicutes	c__Bacilli	o__Lactobacillales	f__Aerococcaceae	g__Granulicatella	s__unclassified_mgs_2325
rs1740697	14	93030528	G	A	0.1039	0.02258	21.173	4.463e-06	0.4624	1902	k__Bacteria|p__Firmicutes|c__Bacilli|o__Lactobacillales|f__Aerococcaceae|g__Granulicatella|s__unclassified_mgs_2325	k__Bacteria	p__Firmicutes	c__Bacilli	o__Lactobacillales	f__Aerococcaceae	g__Granulicatella	s__unclassified_mgs_2325
rs8012843	14	47232196	G	T	0.1112	0.0226	24.2099	9.343e-07	0.4603	1902	k__Bacteria|p__Firmicutes|c__Bacilli|o__Lactobacillales|f__Aerococcaceae|g__Granulicatella|s__unclassified_mgs_2325	k__Bacteria	p__Firmicutes	c__Bacilli	o__Lactobacillales	f__Aerococcaceae	g__Granulicatella	s__unclassified_mgs_2325
rs10899197	11	76282747	G	A	-0.1098	0.0226	23.6041	1.273e-06	0.3645	1909	k__Bacteria|p__Bacteroidota|c__Bacteroidia|o__Bacteroidales|f__Paludibacteraceae	k__Bacteria	p__Bacteroidota	c__Bacteroidia	o__Bacteroidales	f__Paludibacteraceae	NA	NA
rs1549508	9	90463483	C	T	-0.1039	0.02264	21.061	4.778e-06	0.4634	1909	k__Bacteria|p__Bacteroidota|c__Bacteroidia|o__Bacteroidales|f__Paludibacteraceae	k__Bacteria	p__Bacteroidota	c__Bacteroidia	o__Bacteroidales	f__Paludibacteraceae	NA	NA
rs10903990	10	3228658	C	T	0.1042	0.02265	21.1641	4.537e-06	0.452	1906	k__Bacteria|p__Firmicutes|c__Bacilli|o__Staphylococcales|f__Gemellaceae|g__Gemella|s__Gemella_sp002871655_mgs_708	k__Bacteria	p__Firmicutes	c__Bacilli	o__Staphylococcales	f__Gemellaceae	g__Gemella	s__Gemella_sp002871655_mgs_708
rs6687304	1	14509268	A	G	0.1129	0.02241	25.3807	5.174e-07	0.4042	1906	k__Bacteria|p__Firmicutes|c__Bacilli|o__Staphylococcales|f__Gemellaceae|g__Gemella|s__Gemella_sp002871655_mgs_708	k__Bacteria	p__Firmicutes	c__Bacilli	o__Staphylococcales	f__Gemellaceae	g__Gemella	s__Gemella_sp002871655_mgs_708
rs6761639	2	71874964	G	A	-0.1135	0.02264	25.1327	5.829e-07	0.3614	1906	k__Bacteria|p__Firmicutes|c__Bacilli|o__Staphylococcales|f__Gemellaceae|g__Gemella|s__Gemella_sp002871655_mgs_708	k__Bacteria	p__Firmicutes	c__Bacilli	o__Staphylococcales	f__Gemellaceae	g__Gemella	s__Gemella_sp002871655_mgs_708
rs10903990	10	3228658	C	T	0.1062	0.02307	21.1911	4.489e-06	0.452	1893	k__Bacteria|p__Firmicutes|c__Bacilli|o__Lactobacillales|f__Streptococcaceae|g__Streptococcus|s__unclassified_mgs_2111	k__Bacteria	p__Firmicutes	c__Bacilli	o__Lactobacillales	f__Streptococcaceae	g__Streptococcus	s__unclassified_mgs_2111
rs2395637	6	35852767	C	G	0.1141	0.02289	24.8473	6.715e-07	0.3078	1893	k__Bacteria|p__Firmicutes|c__Bacilli|o__Lactobacillales|f__Streptococcaceae|g__Streptococcus|s__unclassified_mgs_2111	k__Bacteria	p__Firmicutes	c__Bacilli	o__Lactobacillales	f__Streptococcaceae	g__Streptococcus	s__unclassified_mgs_2111
rs3132118	9	105074562	T	C	0.1097	0.02289	22.9679	1.79e-06	0.3399	1893	k__Bacteria|p__Firmicutes|c__Bacilli|o__Lactobacillales|f__Streptococcaceae|g__Streptococcus|s__unclassified_mgs_2111	k__Bacteria	p__Firmicutes	c__Bacilli	o__Lactobacillales	f__Streptococcaceae	g__Streptococcus	s__unclassified_mgs_2111
rs10905231	10	7782252	G	A	0.11	0.02332	22.2499	2.548e-06	0.3963	1820	k__Bacteria|p__Patescibacteria|c__Gracilibacteria|o__Absconditabacterales|f__X112|g__HOT-345|s__unclassified_mgs_3236	k__Bacteria	p__Patescibacteria	c__Gracilibacteria	o__Absconditabacterales	f__X112	g__HOT-345	s__unclassified_mgs_3236
rs2552279	8	6161258	T	C	0.1081	0.02325	21.6175	3.592e-06	0.4117	1820	k__Bacteria|p__Patescibacteria|c__Gracilibacteria|o__Absconditabacterales|f__X112|g__HOT-345|s__unclassified_mgs_3236	k__Bacteria	p__Patescibacteria	c__Gracilibacteria	o__Absconditabacterales	f__X112	g__HOT-345	s__unclassified_mgs_3236
rs10910523	1	234877201	T	C	0.1084	0.02315	21.9259	3.03e-06	0.4851	1826	k__Bacteria|p__Patescibacteria|c__Saccharimonadia|o__Saccharimonadales|f__Saccharimonadaceae|g__unclassified_mgs_3574|s__unclassified_mgs_3574	k__Bacteria	p__Patescibacteria	c__Saccharimonadia	o__Saccharimonadales	f__Saccharimonadaceae	g__unclassified_mgs_3574	s__unclassified_mgs_3574
rs4654228	1	246268091	A	G	0.1093	0.02317	22.253	2.551e-06	0.3945	1826	k__Bacteria|p__Patescibacteria|c__Saccharimonadia|o__Saccharimonadales|f__Saccharimonadaceae|g__unclassified_mgs_3574|s__unclassified_mgs_3574	k__Bacteria	p__Patescibacteria	c__Saccharimonadia	o__Saccharimonadales	f__Saccharimonadaceae	g__unclassified_mgs_3574	s__unclassified_mgs_3574
rs10917064	1	21921226	G	T	-0.1064	0.02263	22.1062	2.764e-06	0.4243	1908	k__Bacteria|p__Firmicutes|c__Bacilli|o__Lactobacillales|f__Streptococcaceae|g__Streptococcus|s__Streptococcus_cristatus_mgs_1269	k__Bacteria	p__Firmicutes	c__Bacilli	o__Lactobacillales	f__Streptococcaceae	g__Streptococcus	s__Streptococcus_cristatus_mgs_1269
rs6976036	7	50361744	C	T	-0.1044	0.0226	21.3395	4.145e-06	0.4154	1908	k__Bacteria|p__Firmicutes|c__Bacilli|o__Lactobacillales|f__Streptococcaceae|g__Streptococcus|s__Streptococcus_cristatus_mgs_1269	k__Bacteria	p__Firmicutes	c__Bacilli	o__Lactobacillales	f__Streptococcaceae	g__Streptococcus	s__Streptococcus_cristatus_mgs_1269
rs7731715	5	115180888	G	A	0.1111	0.02254	24.2952	9.027e-07	0.4397	1908	k__Bacteria|p__Firmicutes|c__Bacilli|o__Lactobacillales|f__Streptococcaceae|g__Streptococcus|s__Streptococcus_cristatus_mgs_1269	k__Bacteria	p__Firmicutes	c__Bacilli	o__Lactobacillales	f__Streptococcaceae	g__Streptococcus	s__Streptococcus_cristatus_mgs_1269
rs10917064	1	21921226	G	T	-0.1057	0.02276	21.5678	3.637e-06	0.4243	1901	k__Bacteria|p__Firmicutes|c__Bacilli|o__Lactobacillales|f__Streptococcaceae|g__Streptococcus|s__unclassified_mgs_1821	k__Bacteria	p__Firmicutes	c__Bacilli	o__Lactobacillales	f__Streptococcaceae	g__Streptococcus	s__unclassified_mgs_1821
rs4688003	3	119427312	C	T	0.1138	0.02276	25	6.303e-07	0.3582	1901	k__Bacteria|p__Firmicutes|c__Bacilli|o__Lactobacillales|f__Streptococcaceae|g__Streptococcus|s__unclassified_mgs_1821	k__Bacteria	p__Firmicutes	c__Bacilli	o__Lactobacillales	f__Streptococcaceae	g__Streptococcus	s__unclassified_mgs_1821
rs4732150	7	135809907	A	C	-0.1104	0.02279	23.4666	1.365e-06	0.4765	1901	k__Bacteria|p__Firmicutes|c__Bacilli|o__Lactobacillales|f__Streptococcaceae|g__Streptococcus|s__unclassified_mgs_1821	k__Bacteria	p__Firmicutes	c__Bacilli	o__Lactobacillales	f__Streptococcaceae	g__Streptococcus	s__unclassified_mgs_1821
rs6971864	7	107177276	T	C	0.1058	0.02267	21.7805	3.284e-06	0.3914	1901	k__Bacteria|p__Firmicutes|c__Bacilli|o__Lactobacillales|f__Streptococcaceae|g__Streptococcus|s__unclassified_mgs_1821	k__Bacteria	p__Firmicutes	c__Bacilli	o__Lactobacillales	f__Streptococcaceae	g__Streptococcus	s__unclassified_mgs_1821
rs10929033	2	233295953	C	T	0.107	0.02293	21.7751	3.253e-06	0.4747	1888	k__Bacteria|p__Firmicutes|c__Bacilli|o__Lactobacillales|f__Aerococcaceae|g__Granulicatella|s__unclassified_mgs_1337	k__Bacteria	p__Firmicutes	c__Bacilli	o__Lactobacillales	f__Aerococcaceae	g__Granulicatella	s__unclassified_mgs_1337
rs10952325	7	151895631	A	G	0.1086	0.02221	23.9091	1.105e-06	0.3875	1897	k__Bacteria|p__Proteobacteria|c__Gammaproteobacteria|o__Enterobacterales|f__Pasteurellaceae|g__Haemophilus_D|s__unclassified_mgs_3002	k__Bacteria	p__Proteobacteria	c__Gammaproteobacteria	o__Enterobacterales	f__Pasteurellaceae	g__Haemophilus_D	s__unclassified_mgs_3002
rs57431226	2	36429808	A	G	0.1051	0.0222	22.413	2.359e-06	0.4896	1897	k__Bacteria|p__Proteobacteria|c__Gammaproteobacteria|o__Enterobacterales|f__Pasteurellaceae|g__Haemophilus_D|s__unclassified_mgs_3002	k__Bacteria	p__Proteobacteria	c__Gammaproteobacteria	o__Enterobacterales	f__Pasteurellaceae	g__Haemophilus_D	s__unclassified_mgs_3002
rs10952325	7	151895631	A	G	0.1107	0.02218	24.9099	6.578e-07	0.3875	1902	k__Bacteria|p__Proteobacteria|c__Gammaproteobacteria|o__Enterobacterales|f__Pasteurellaceae|g__Haemophilus_D|s__Haemophilus_D_parainfluenzae_A_mgs_3036	k__Bacteria	p__Proteobacteria	c__Gammaproteobacteria	o__Enterobacterales	f__Pasteurellaceae	g__Haemophilus_D	s__Haemophilus_D_parainfluenzae_A_mgs_3036
rs10954292	7	130989927	T	C	-0.1049	0.02204	22.6531	2.114e-06	0.3956	1909	k__Bacteria|p__Firmicutes|c__Clostridia|o__Lachnospirales|f__Lachnospiraceae|g__Catonella|s__unclassified_mgs_2982	k__Bacteria	p__Firmicutes	c__Clostridia	o__Lachnospirales	f__Lachnospiraceae	g__Catonella	s__unclassified_mgs_2982
rs2626119	6	124316934	A	G	0.1123	0.02198	26.1038	3.556e-07	0.4619	1909	k__Bacteria|p__Firmicutes|c__Clostridia|o__Lachnospirales|f__Lachnospiraceae|g__Catonella|s__unclassified_mgs_2982	k__Bacteria	p__Firmicutes	c__Clostridia	o__Lachnospirales	f__Lachnospiraceae	g__Catonella	s__unclassified_mgs_2982
rs4547381	17	34653323	C	A	0.1121	0.02208	25.7759	4.209e-07	0.4432	1905	k__Bacteria|p__Firmicutes|c__Clostridia|o__Lachnospirales|f__Lachnospiraceae|g__Catonella|s__unclassified_mgs_2982	k__Bacteria	p__Firmicutes	c__Clostridia	o__Lachnospirales	f__Lachnospiraceae	g__Catonella	s__unclassified_mgs_2982
rs10961884	9	15111575	C	T	-0.1086	0.02276	22.7675	1.978e-06	0.401	1882	k__Bacteria|p__Patescibacteria|c__Saccharimonadia|o__Saccharimonadales|f__Saccharimonadaceae|g__unclassified_mgs_3544	k__Bacteria	p__Patescibacteria	c__Saccharimonadia	o__Saccharimonadales	f__Saccharimonadaceae	g__unclassified_mgs_3544	NA
rs13391999	2	100644887	T	C	-0.1083	0.0229	22.3659	2.435e-06	0.4527	1882	k__Bacteria|p__Patescibacteria|c__Saccharimonadia|o__Saccharimonadales|f__Saccharimonadaceae|g__unclassified_mgs_3544	k__Bacteria	p__Patescibacteria	c__Saccharimonadia	o__Saccharimonadales	f__Saccharimonadaceae	g__unclassified_mgs_3544	NA
rs10966191	9	24065753	C	T	-0.108	0.02244	23.1634	1.608e-06	0.3606	1906	k__Bacteria|p__Firmicutes|c__Bacilli|o__Lactobacillales|f__Streptococcaceae|g__Streptococcus|s__unclassified_mgs_1632	k__Bacteria	p__Firmicutes	c__Bacilli	o__Lactobacillales	f__Streptococcaceae	g__Streptococcus	s__unclassified_mgs_1632
rs10978734	9	107164613	C	T	0.1046	0.02239	21.825	3.236e-06	0.4227	1894	k__Bacteria|p__Bacteroidota|c__Bacteroidia|o__Flavobacteriales|f__Flavobacteriaceae|g__Capnocytophaga|s__unclassified_mgs_3186	k__Bacteria	p__Bacteroidota	c__Bacteroidia	o__Flavobacteriales	f__Flavobacteriaceae	g__Capnocytophaga	s__unclassified_mgs_3186
rs7951020	11	36422845	G	A	-0.1106	0.02248	24.2057	9.398e-07	0.4436	1894	k__Bacteria|p__Bacteroidota|c__Bacteroidia|o__Flavobacteriales|f__Flavobacteriaceae|g__Capnocytophaga|s__unclassified_mgs_3186	k__Bacteria	p__Bacteroidota	c__Bacteroidia	o__Flavobacteriales	f__Flavobacteriaceae	g__Capnocytophaga	s__unclassified_mgs_3186
rs10982029	9	114012003	G	A	-0.1066	0.02272	22.0139	2.872e-06	0.395	1915	k__Bacteria|p__Actinobacteriota|c__Coriobacteriia|o__Coriobacteriales|f__Atopobiaceae|g__Lancefieldella|s__unclassified_mgs_3221	k__Bacteria	p__Actinobacteriota	c__Coriobacteriia	o__Coriobacteriales	f__Atopobiaceae	g__Lancefieldella	s__unclassified_mgs_3221
rs10983522	9	117103162	T	C	0.1221	0.02265	29.06	7.874e-08	0.4538	1880	k__Bacteria|p__Firmicutes|c__Clostridia|o__Lachnospirales|f__Vallitaleaceae|g__W11650|s__unclassified_mgs_2067	k__Bacteria	p__Firmicutes	c__Clostridia	o__Lachnospirales	f__Vallitaleaceae	g__W11650	s__unclassified_mgs_2067
rs11156885	14	35481657	G	A	0.1149	0.02271	25.598	4.62e-07	0.4718	1880	k__Bacteria|p__Firmicutes|c__Clostridia|o__Lachnospirales|f__Vallitaleaceae|g__W11650|s__unclassified_mgs_2067	k__Bacteria	p__Firmicutes	c__Clostridia	o__Lachnospirales	f__Vallitaleaceae	g__W11650	s__unclassified_mgs_2067
rs11001287	10	75075572	C	A	-0.1227	0.02235	30.1394	4.614e-08	0.3183	1888	k__Bacteria|p__Bacteroidota|c__Bacteroidia|o__Bacteroidales|f__Porphyromonadaceae|g__Porphyromonas|s__Porphyromonas_catoniae_mgs_3071	k__Bacteria	p__Bacteroidota	c__Bacteroidia	o__Bacteroidales	f__Porphyromonadaceae	g__Porphyromonas	s__Porphyromonas_catoniae_mgs_3071
rs12225188	11	77649011	C	T	0.1034	0.02251	21.1004	4.665e-06	0.4781	1888	k__Bacteria|p__Bacteroidota|c__Bacteroidia|o__Bacteroidales|f__Porphyromonadaceae|g__Porphyromonas|s__Porphyromonas_catoniae_mgs_3071	k__Bacteria	p__Bacteroidota	c__Bacteroidia	o__Bacteroidales	f__Porphyromonadaceae	g__Porphyromonas	s__Porphyromonas_catoniae_mgs_3071
rs11037188	11	42967315	C	G	-0.1291	0.02262	32.5737	1.311e-08	0.2697	1904	k__Bacteria|p__Bacteroidota|c__Bacteroidia|o__Bacteroidales|f__Bacteroidaceae|g__Prevotella|s__Prevotella_aurantiaca_mgs_2854	k__Bacteria	p__Bacteroidota	c__Bacteroidia	o__Bacteroidales	f__Bacteroidaceae	g__Prevotella	s__Prevotella_aurantiaca_mgs_2854
rs11051499	12	31637245	G	T	0.1061	0.02288	21.504	3.8e-06	0.3883	1872	k__Bacteria|p__Patescibacteria|c__Saccharimonadia|o__Saccharimonadales|f__Saccharimonadaceae|g__unclassified_mgs_2185|s__unclassified_mgs_2185	k__Bacteria	p__Patescibacteria	c__Saccharimonadia	o__Saccharimonadales	f__Saccharimonadaceae	g__unclassified_mgs_2185	s__unclassified_mgs_2185
rs2934812	5	14864787	C	A	0.1088	0.02283	22.7115	2.028e-06	0.424	1872	k__Bacteria|p__Patescibacteria|c__Saccharimonadia|o__Saccharimonadales|f__Saccharimonadaceae|g__unclassified_mgs_2185|s__unclassified_mgs_2185	k__Bacteria	p__Patescibacteria	c__Saccharimonadia	o__Saccharimonadales	f__Saccharimonadaceae	g__unclassified_mgs_2185	s__unclassified_mgs_2185
rs61885320	11	19036872	G	A	-0.1139	0.02288	24.7819	6.978e-07	0.2958	1872	k__Bacteria|p__Patescibacteria|c__Saccharimonadia|o__Saccharimonadales|f__Saccharimonadaceae|g__unclassified_mgs_2185|s__unclassified_mgs_2185	k__Bacteria	p__Patescibacteria	c__Saccharimonadia	o__Saccharimonadales	f__Saccharimonadaceae	g__unclassified_mgs_2185	s__unclassified_mgs_2185
rs7974476	12	42148682	A	C	-0.112	0.02303	23.6509	1.242e-06	0.3877	1872	k__Bacteria|p__Patescibacteria|c__Saccharimonadia|o__Saccharimonadales|f__Saccharimonadaceae|g__unclassified_mgs_2185|s__unclassified_mgs_2185	k__Bacteria	p__Patescibacteria	c__Saccharimonadia	o__Saccharimonadales	f__Saccharimonadaceae	g__unclassified_mgs_2185	s__unclassified_mgs_2185
rs11057994	12	125022566	T	G	0.1224	0.02265	29.2029	7.289e-08	0.3773	1904	k__Bacteria|p__Campylobacterota|c__Campylobacteria|o__Campylobacterales|f__Campylobacteraceae|g__Campylobacter_A|s__unclassified_mgs_2044	k__Bacteria	p__Campylobacterota	c__Campylobacteria	o__Campylobacterales	f__Campylobacteraceae	g__Campylobacter_A	s__unclassified_mgs_2044
rs1960569	4	185974443	A	G	-0.1093	0.0226	23.3896	1.448e-06	0.3352	1904	k__Bacteria|p__Campylobacterota|c__Campylobacteria|o__Campylobacterales|f__Campylobacteraceae|g__Campylobacter_A|s__unclassified_mgs_2044	k__Bacteria	p__Campylobacterota	c__Campylobacteria	o__Campylobacterales	f__Campylobacteraceae	g__Campylobacter_A	s__unclassified_mgs_2044
rs11065173	12	120620736	A	C	-0.106	0.02262	21.9597	3.01e-06	0.3822	1903	k__Bacteria|p__Bacteroidota|c__Bacteroidia|o__Bacteroidales|f__Bacteroidaceae|g__Prevotella|s__Prevotella_sp000467895_mgs_1817	k__Bacteria	p__Bacteroidota	c__Bacteroidia	o__Bacteroidales	f__Bacteroidaceae	g__Prevotella	s__Prevotella_sp000467895_mgs_1817
rs12097663	1	242652629	C	G	-0.1047	0.02277	21.143	4.496e-06	0.4018	1903	k__Bacteria|p__Bacteroidota|c__Bacteroidia|o__Bacteroidales|f__Bacteroidaceae|g__Prevotella|s__Prevotella_sp000467895_mgs_1817	k__Bacteria	p__Bacteroidota	c__Bacteroidia	o__Bacteroidales	f__Bacteroidaceae	g__Prevotella	s__Prevotella_sp000467895_mgs_1817
rs11068121	12	116647726	T	C	-0.1325	0.0224	34.9893	3.933e-09	0.4057	1907	k__Bacteria|p__Firmicutes|c__Bacilli|o__Staphylococcales|f__Gemellaceae|g__Gemella|s__unclassified_mgs_2314	k__Bacteria	p__Firmicutes	c__Bacilli	o__Staphylococcales	f__Gemellaceae	g__Gemella	s__unclassified_mgs_2314
rs4793859	17	57513605	G	A	0.1098	0.02257	23.6669	1.231e-06	0.4193	1907	k__Bacteria|p__Firmicutes|c__Bacilli|o__Staphylococcales|f__Gemellaceae|g__Gemella|s__unclassified_mgs_2314	k__Bacteria	p__Firmicutes	c__Bacilli	o__Staphylococcales	f__Gemellaceae	g__Gemella	s__unclassified_mgs_2314
rs11070211	15	39521074	A	G	-0.1057	0.02273	21.6248	3.533e-06	0.4439	1904	k__Bacteria|p__Fusobacteriota|c__Fusobacteriia|o__Fusobacteriales|f__Fusobacteriaceae|g__Fusobacterium|s__Fusobacterium_periodonticum_C_mgs_3464	k__Bacteria	p__Fusobacteriota	c__Fusobacteriia	o__Fusobacteriales	f__Fusobacteriaceae	g__Fusobacterium	s__Fusobacterium_periodonticum_C_mgs_3464
rs7735863	5	31486433	A	G	-0.1095	0.02276	23.1464	1.615e-06	0.4321	1904	k__Bacteria|p__Fusobacteriota|c__Fusobacteriia|o__Fusobacteriales|f__Fusobacteriaceae|g__Fusobacterium|s__Fusobacterium_periodonticum_C_mgs_3464	k__Bacteria	p__Fusobacteriota	c__Fusobacteriia	o__Fusobacteriales	f__Fusobacteriaceae	g__Fusobacterium	s__Fusobacterium_periodonticum_C_mgs_3464
rs11078745	17	8405463	G	A	0.1066	0.02256	22.3273	2.448e-06	0.4645	1904	k__Bacteria|p__Firmicutes|c__Bacilli|o__RF39|f__CAG-611|g__RUG343|s__unclassified_mgs_2981	k__Bacteria	p__Firmicutes	c__Bacilli	o__RF39	f__CAG-611	g__RUG343	s__unclassified_mgs_2981
rs1342319	10	26149220	T	C	0.1205	0.0228	27.9322	1.417e-07	0.3154	1850	k__Bacteria|p__Firmicutes|c__Bacilli|o__RF39|f__CAG-611|g__RUG343|s__unclassified_mgs_2981	k__Bacteria	p__Firmicutes	c__Bacilli	o__RF39	f__CAG-611	g__RUG343	s__unclassified_mgs_2981
rs1924588	13	96754847	C	T	0.1036	0.02253	21.1445	4.551e-06	0.4624	1904	k__Bacteria|p__Firmicutes|c__Bacilli|o__RF39|f__CAG-611|g__RUG343|s__unclassified_mgs_2981	k__Bacteria	p__Firmicutes	c__Bacilli	o__RF39	f__CAG-611	g__RUG343	s__unclassified_mgs_2981
rs4744968	9	70050313	G	A	-0.1103	0.02253	23.9678	1.057e-06	0.3363	1904	k__Bacteria|p__Firmicutes|c__Bacilli|o__RF39|f__CAG-611|g__RUG343|s__unclassified_mgs_2981	k__Bacteria	p__Firmicutes	c__Bacilli	o__RF39	f__CAG-611	g__RUG343	s__unclassified_mgs_2981
rs11098746	4	124299339	T	C	-0.1036	0.02257	21.0696	4.72e-06	0.4731	1909	k__Bacteria|p__Firmicutes|c__Negativicutes|o__Veillonellales|f__Veillonellaceae|g__F0422|s__unclassified_mgs_3446	k__Bacteria	p__Firmicutes	c__Negativicutes	o__Veillonellales	f__Veillonellaceae	g__F0422	s__unclassified_mgs_3446
rs359008	3	8425984	C	T	0.1107	0.02261	23.9714	1.054e-06	0.4744	1909	k__Bacteria|p__Firmicutes|c__Negativicutes|o__Veillonellales|f__Veillonellaceae|g__F0422|s__unclassified_mgs_3446	k__Bacteria	p__Firmicutes	c__Negativicutes	o__Veillonellales	f__Veillonellaceae	g__F0422	s__unclassified_mgs_3446
rs11120954	1	7506006	A	G	0.1034	0.02255	21.0256	4.856e-06	0.4718	1907	k__Bacteria|p__Firmicutes|c__Bacilli|o__Lactobacillales|f__Streptococcaceae|g__Streptococcus|s__unclassified_mgs_2460	k__Bacteria	p__Firmicutes	c__Bacilli	o__Lactobacillales	f__Streptococcaceae	g__Streptococcus	s__unclassified_mgs_2460
rs12668175	7	55110886	G	T	-0.1091	0.02257	23.3661	1.442e-06	0.4363	1907	k__Bacteria|p__Firmicutes|c__Bacilli|o__Lactobacillales|f__Streptococcaceae|g__Streptococcus|s__unclassified_mgs_2460	k__Bacteria	p__Firmicutes	c__Bacilli	o__Lactobacillales	f__Streptococcaceae	g__Streptococcus	s__unclassified_mgs_2460
rs1944184	11	100247684	A	G	-0.1175	0.02253	27.199	2.066e-07	0.346	1907	k__Bacteria|p__Firmicutes|c__Bacilli|o__Lactobacillales|f__Streptococcaceae|g__Streptococcus|s__unclassified_mgs_2460	k__Bacteria	p__Firmicutes	c__Bacilli	o__Lactobacillales	f__Streptococcaceae	g__Streptococcus	s__unclassified_mgs_2460
rs11125418	2	52251698	T	C	-0.105	0.02281	21.1899	4.434e-06	0.417	1878	k__Bacteria|p__Patescibacteria|c__Saccharimonadia|o__Saccharimonadales|f__Saccharimonadaceae|g__unclassified_mgs_1558|s__unclassified_mgs_1558	k__Bacteria	p__Patescibacteria	c__Saccharimonadia	o__Saccharimonadales	f__Saccharimonadaceae	g__unclassified_mgs_1558	s__unclassified_mgs_1558
rs962892	6	164022710	T	C	-0.1238	0.02271	29.7171	5.729e-08	0.3055	1878	k__Bacteria|p__Patescibacteria|c__Saccharimonadia|o__Saccharimonadales|f__Saccharimonadaceae|g__unclassified_mgs_1558|s__unclassified_mgs_1558	k__Bacteria	p__Patescibacteria	c__Saccharimonadia	o__Saccharimonadales	f__Saccharimonadaceae	g__unclassified_mgs_1558	s__unclassified_mgs_1558
rs9792336	8	141859288	A	G	0.1048	0.02283	21.0722	4.721e-06	0.4504	1878	k__Bacteria|p__Patescibacteria|c__Saccharimonadia|o__Saccharimonadales|f__Saccharimonadaceae|g__unclassified_mgs_1558|s__unclassified_mgs_1558	k__Bacteria	p__Patescibacteria	c__Saccharimonadia	o__Saccharimonadales	f__Saccharimonadaceae	g__unclassified_mgs_1558	s__unclassified_mgs_1558
rs11130250	3	50470895	G	A	0.1176	0.02315	25.8055	4.18e-07	0.4128	1851	k__Bacteria|p__Actinobacteriota|c__Coriobacteriia|o__Coriobacteriales|f__Atopobiaceae|g__Lancefieldella|s__Lancefieldella_sp000564995_mgs_1946	k__Bacteria	p__Actinobacteriota	c__Coriobacteriia	o__Coriobacteriales	f__Atopobiaceae	g__Lancefieldella	s__Lancefieldella_sp000564995_mgs_1946
rs256824	5	156506850	T	C	0.1177	0.02291	26.3939	3.085e-07	0.4141	1851	k__Bacteria|p__Actinobacteriota|c__Coriobacteriia|o__Coriobacteriales|f__Atopobiaceae|g__Lancefieldella|s__Lancefieldella_sp000564995_mgs_1946	k__Bacteria	p__Actinobacteriota	c__Coriobacteriia	o__Coriobacteriales	f__Atopobiaceae	g__Lancefieldella	s__Lancefieldella_sp000564995_mgs_1946
rs4813238	20	16662824	T	C	-0.1166	0.02283	26.0847	3.608e-07	0.2791	1851	k__Bacteria|p__Actinobacteriota|c__Coriobacteriia|o__Coriobacteriales|f__Atopobiaceae|g__Lancefieldella|s__Lancefieldella_sp000564995_mgs_1946	k__Bacteria	p__Actinobacteriota	c__Coriobacteriia	o__Coriobacteriales	f__Atopobiaceae	g__Lancefieldella	s__Lancefieldella_sp000564995_mgs_1946
rs11130250	3	50470895	G	A	0.1167	0.023	25.7446	4.27e-07	0.4128	1914	k__Bacteria|p__Actinobacteriota|c__Coriobacteriia|o__Coriobacteriales|f__Atopobiaceae|g__Lancefieldella|s__unclassified_mgs_1846	k__Bacteria	p__Actinobacteriota	c__Coriobacteriia	o__Coriobacteriales	f__Atopobiaceae	g__Lancefieldella	s__unclassified_mgs_1846
rs11168369	12	48037385	A	G	-0.113	0.02267	24.8458	6.734e-07	0.2856	1914	k__Bacteria|p__Actinobacteriota|c__Coriobacteriia|o__Coriobacteriales|f__Atopobiaceae|g__Lancefieldella|s__unclassified_mgs_1846	k__Bacteria	p__Actinobacteriota	c__Coriobacteriia	o__Coriobacteriales	f__Atopobiaceae	g__Lancefieldella	s__unclassified_mgs_1846
rs11130250	3	50470895	G	A	0.1045	0.02255	21.4753	3.873e-06	0.4128	1912	k__Bacteria|p__Bacteroidota|c__Bacteroidia|o__Bacteroidales|f__Bacteroidaceae|g__Prevotella|s__unclassified_mgs_144	k__Bacteria	p__Bacteroidota	c__Bacteroidia	o__Bacteroidales	f__Bacteroidaceae	g__Prevotella	s__unclassified_mgs_144
rs7113976	11	86158695	C	T	0.1036	0.02229	21.6023	3.608e-06	0.4979	1912	k__Bacteria|p__Bacteroidota|c__Bacteroidia|o__Bacteroidales|f__Bacteroidaceae|g__Prevotella|s__unclassified_mgs_144	k__Bacteria	p__Bacteroidota	c__Bacteroidia	o__Bacteroidales	f__Bacteroidaceae	g__Prevotella	s__unclassified_mgs_144
rs11130250	3	50470895	G	A	0.1082	0.02297	22.1887	2.656e-06	0.4128	1915	k__Bacteria|p__Actinobacteriota|c__Coriobacteriia|o__Coriobacteriales|f__Atopobiaceae|g__Lancefieldella|s__unclassified_mgs_3043	k__Bacteria	p__Actinobacteriota	c__Coriobacteriia	o__Coriobacteriales	f__Atopobiaceae	g__Lancefieldella	s__unclassified_mgs_3043
rs11132556	4	188515687	C	T	0.1085	0.02255	23.1508	1.625e-06	0.4005	1911	k__Bacteria|p__Firmicutes|c__Bacilli|o__Lactobacillales|f__Streptococcaceae|g__Streptococcus|s__Streptococcus_pseudopneumoniae_O_mgs_2474	k__Bacteria	p__Firmicutes	c__Bacilli	o__Lactobacillales	f__Streptococcaceae	g__Streptococcus	s__Streptococcus_pseudopneumoniae_O_mgs_2474
rs772830	10	78856966	G	A	0.1091	0.02242	23.6798	1.237e-06	0.4188	1911	k__Bacteria|p__Firmicutes|c__Bacilli|o__Lactobacillales|f__Streptococcaceae|g__Streptococcus|s__Streptococcus_pseudopneumoniae_O_mgs_2474	k__Bacteria	p__Firmicutes	c__Bacilli	o__Lactobacillales	f__Streptococcaceae	g__Streptococcus	s__Streptococcus_pseudopneumoniae_O_mgs_2474
rs2901982	18	55698707	C	T	0.1124	0.0226	24.7352	7.23e-07	0.4115	1897	k__Bacteria|p__Proteobacteria|c__Gammaproteobacteria|o__Enterobacterales|f__Pasteurellaceae|g__Aggregatibacter|s__unclassified_mgs_2938	k__Bacteria	p__Proteobacteria	c__Gammaproteobacteria	o__Enterobacterales	f__Pasteurellaceae	g__Aggregatibacter	s__unclassified_mgs_2938
rs55944608	3	64943028	C	T	0.1047	0.0227	21.2736	4.289e-06	0.4752	1897	k__Bacteria|p__Proteobacteria|c__Gammaproteobacteria|o__Enterobacterales|f__Pasteurellaceae|g__Aggregatibacter|s__unclassified_mgs_2938	k__Bacteria	p__Proteobacteria	c__Gammaproteobacteria	o__Enterobacterales	f__Pasteurellaceae	g__Aggregatibacter	s__unclassified_mgs_2938
rs7112471	11	14233717	C	T	0.1123	0.0226	24.6912	7.4e-07	0.3543	1897	k__Bacteria|p__Proteobacteria|c__Gammaproteobacteria|o__Enterobacterales|f__Pasteurellaceae|g__Aggregatibacter|s__unclassified_mgs_2938	k__Bacteria	p__Proteobacteria	c__Gammaproteobacteria	o__Enterobacterales	f__Pasteurellaceae	g__Aggregatibacter	s__unclassified_mgs_2938
rs11149420	13	26009883	T	C	0.1098	0.0221	24.6843	7.296e-07	0.482	1895	k__Bacteria|p__Bacteroidota|c__Bacteroidia|o__Bacteroidales|f__Tannerellaceae|g__Tannerella|s__unclassified_mgs_165	k__Bacteria	p__Bacteroidota	c__Bacteroidia	o__Bacteroidales	f__Tannerellaceae	g__Tannerella	s__unclassified_mgs_165
rs201489419	2	142835292	G	A	0.1105	0.02227	24.6198	7.676e-07	0.365	1895	k__Bacteria|p__Bacteroidota|c__Bacteroidia|o__Bacteroidales|f__Tannerellaceae|g__Tannerella|s__unclassified_mgs_165	k__Bacteria	p__Bacteroidota	c__Bacteroidia	o__Bacteroidales	f__Tannerellaceae	g__Tannerella	s__unclassified_mgs_165
rs3740720	11	70207441	C	T	0.1089	0.02211	24.2593	9.069e-07	0.4634	1895	k__Bacteria|p__Bacteroidota|c__Bacteroidia|o__Bacteroidales|f__Tannerellaceae|g__Tannerella|s__unclassified_mgs_165	k__Bacteria	p__Bacteroidota	c__Bacteroidia	o__Bacteroidales	f__Tannerellaceae	g__Tannerella	s__unclassified_mgs_165
rs4437728	9	87047904	A	C	0.1084	0.02216	23.9287	1.09e-06	0.4653	1895	k__Bacteria|p__Bacteroidota|c__Bacteroidia|o__Bacteroidales|f__Tannerellaceae|g__Tannerella|s__unclassified_mgs_165	k__Bacteria	p__Bacteroidota	c__Bacteroidia	o__Bacteroidales	f__Tannerellaceae	g__Tannerella	s__unclassified_mgs_165
rs7855701	9	33428844	C	T	-0.1109	0.02217	25.0226	6.175e-07	0.3546	1895	k__Bacteria|p__Bacteroidota|c__Bacteroidia|o__Bacteroidales|f__Tannerellaceae|g__Tannerella|s__unclassified_mgs_165	k__Bacteria	p__Bacteroidota	c__Bacteroidia	o__Bacteroidales	f__Tannerellaceae	g__Tannerella	s__unclassified_mgs_165
rs11150234	16	79962995	A	G	0.1039	0.02245	21.419	3.924e-06	0.4527	1911	k__Bacteria|p__Actinobacteriota|c__Actinobacteria|o__Propionibacteriales|f__Propionibacteriaceae|g__Pseudopropionibacterium	k__Bacteria	p__Actinobacteriota	c__Actinobacteria	o__Propionibacteriales	f__Propionibacteriaceae	g__Pseudopropionibacterium	NA
rs912316	14	63135225	G	A	-0.1088	0.02257	23.2378	1.553e-06	0.3862	1911	k__Bacteria|p__Actinobacteriota|c__Actinobacteria|o__Propionibacteriales|f__Propionibacteriaceae|g__Pseudopropionibacterium	k__Bacteria	p__Actinobacteriota	c__Actinobacteria	o__Propionibacteriales	f__Propionibacteriaceae	g__Pseudopropionibacterium	NA
rs11150344	16	81128758	A	G	0.1058	0.02187	23.4031	1.418e-06	0.4379	1900	k__Bacteria|p__Firmicutes|c__Bacilli|o__Staphylococcales|f__Gemellaceae|g__Gemella|s__unclassified_mgs_1188	k__Bacteria	p__Firmicutes	c__Bacilli	o__Staphylococcales	f__Gemellaceae	g__Gemella	s__unclassified_mgs_1188
rs12047670	1	14991289	A	G	-0.1034	0.02183	22.4354	2.337e-06	0.4671	1900	k__Bacteria|p__Firmicutes|c__Bacilli|o__Staphylococcales|f__Gemellaceae|g__Gemella|s__unclassified_mgs_1188	k__Bacteria	p__Firmicutes	c__Bacilli	o__Staphylococcales	f__Gemellaceae	g__Gemella	s__unclassified_mgs_1188
rs703003	10	26469938	A	C	-0.1043	0.02186	22.765	1.984e-06	0.4937	1900	k__Bacteria|p__Firmicutes|c__Bacilli|o__Staphylococcales|f__Gemellaceae|g__Gemella|s__unclassified_mgs_1188	k__Bacteria	p__Firmicutes	c__Bacilli	o__Staphylococcales	f__Gemellaceae	g__Gemella	s__unclassified_mgs_1188
rs11150958	18	76536280	A	G	-0.1058	0.02293	21.2894	4.173e-06	0.4154	1896	k__Bacteria|p__Patescibacteria|c__Saccharimonadia|o__Saccharimonadales|f__Saccharimonadaceae|g__unclassified_mgs_826|s__unclassified_mgs_826	k__Bacteria	p__Patescibacteria	c__Saccharimonadia	o__Saccharimonadales	f__Saccharimonadaceae	g__unclassified_mgs_826	s__unclassified_mgs_826
rs11153460	6	114060159	C	G	0.1111	0.02241	24.5779	7.686e-07	0.3509	1906	k__Bacteria|p__Campylobacterota|c__Campylobacteria|o__Campylobacterales|f__Campylobacteraceae|g__Campylobacter_A|s__Campylobacter_A_concisus_T_mgs_1067	k__Bacteria	p__Campylobacterota	c__Campylobacteria	o__Campylobacterales	f__Campylobacteraceae	g__Campylobacter_A	s__Campylobacter_A_concisus_T_mgs_1067
rs11156885	14	35481657	G	A	0.1078	0.022	24.01	1.039e-06	0.4718	1901	k__Bacteria|p__Campylobacterota|c__Campylobacteria|o__Campylobacterales|f__Campylobacteraceae|g__Campylobacter_A|s__unclassified_mgs_960	k__Bacteria	p__Campylobacterota	c__Campylobacteria	o__Campylobacterales	f__Campylobacteraceae	g__Campylobacter_A	s__unclassified_mgs_960
rs6979716	7	82425882	C	A	-0.1067	0.0219	23.7378	1.194e-06	0.4992	1901	k__Bacteria|p__Campylobacterota|c__Campylobacteria|o__Campylobacterales|f__Campylobacteraceae|g__Campylobacter_A|s__unclassified_mgs_960	k__Bacteria	p__Campylobacterota	c__Campylobacteria	o__Campylobacterales	f__Campylobacteraceae	g__Campylobacter_A	s__unclassified_mgs_960
rs11156885	14	35481657	G	A	0.1057	0.02256	21.9519	3.022e-06	0.4718	1900	k__Bacteria|p__Fusobacteriota|c__Fusobacteriia|o__Fusobacteriales|f__Fusobacteriaceae|g__Fusobacterium|s__unclassified_mgs_2161	k__Bacteria	p__Fusobacteriota	c__Fusobacteriia	o__Fusobacteriales	f__Fusobacteriaceae	g__Fusobacterium	s__unclassified_mgs_2161
rs631639	11	86086978	T	G	-0.113	0.02244	25.3578	5.189e-07	0.4721	1900	k__Bacteria|p__Fusobacteriota|c__Fusobacteriia|o__Fusobacteriales|f__Fusobacteriaceae|g__Fusobacterium|s__unclassified_mgs_2161	k__Bacteria	p__Fusobacteriota	c__Fusobacteriia	o__Fusobacteriales	f__Fusobacteriaceae	g__Fusobacterium	s__unclassified_mgs_2161
rs7145048	14	39210713	C	A	0.1031	0.02244	21.1092	4.627e-06	0.4697	1900	k__Bacteria|p__Fusobacteriota|c__Fusobacteriia|o__Fusobacteriales|f__Fusobacteriaceae|g__Fusobacterium|s__unclassified_mgs_2161	k__Bacteria	p__Fusobacteriota	c__Fusobacteriia	o__Fusobacteriales	f__Fusobacteriaceae	g__Fusobacterium	s__unclassified_mgs_2161
rs1116048	3	13495836	T	C	0.1078	0.02274	22.4728	2.314e-06	0.4052	1897	k__Bacteria|p__Firmicutes|c__Clostridia|o__Peptostreptococcales|f__Anaerovoracaceae|g__Eubacterium_B|s__Eubacterium_B_infirmum_mgs_800	k__Bacteria	p__Firmicutes	c__Clostridia	o__Peptostreptococcales	f__Anaerovoracaceae	g__Eubacterium_B	s__Eubacterium_B_infirmum_mgs_800
rs11177659	12	69416950	G	A	-0.1143	0.023	24.6966	7.376e-07	0.4214	1886	k__Bacteria|p__Firmicutes|c__Bacilli|o__Lactobacillales|f__Streptococcaceae|g__Streptococcus|s__unclassified_mgs_2425	k__Bacteria	p__Firmicutes	c__Bacilli	o__Lactobacillales	f__Streptococcaceae	g__Streptococcus	s__unclassified_mgs_2425
rs2891836	2	219916718	C	A	0.1137	0.02298	24.4805	8.186e-07	0.4924	1886	k__Bacteria|p__Firmicutes|c__Bacilli|o__Lactobacillales|f__Streptococcaceae|g__Streptococcus|s__unclassified_mgs_2425	k__Bacteria	p__Firmicutes	c__Bacilli	o__Lactobacillales	f__Streptococcaceae	g__Streptococcus	s__unclassified_mgs_2425
rs11186611	10	91549918	C	T	0.1266	0.02249	31.6875	2.045e-08	0.2556	1896	k__Bacteria|p__Firmicutes|c__Bacilli|o__Lactobacillales|f__Streptococcaceae|g__Streptococcus|s__unclassified_mgs_2776	k__Bacteria	p__Firmicutes	c__Bacilli	o__Lactobacillales	f__Streptococcaceae	g__Streptococcus	s__unclassified_mgs_2776
rs12406944	1	230394395	A	G	-0.1152	0.02262	25.937	3.837e-07	0.4185	1896	k__Bacteria|p__Firmicutes|c__Bacilli|o__Lactobacillales|f__Streptococcaceae|g__Streptococcus|s__unclassified_mgs_2776	k__Bacteria	p__Firmicutes	c__Bacilli	o__Lactobacillales	f__Streptococcaceae	g__Streptococcus	s__unclassified_mgs_2776
rs2962429	16	62891521	A	G	0.1037	0.02262	21.0171	4.84e-06	0.4867	1896	k__Bacteria|p__Firmicutes|c__Bacilli|o__Lactobacillales|f__Streptococcaceae|g__Streptococcus|s__unclassified_mgs_2776	k__Bacteria	p__Firmicutes	c__Bacilli	o__Lactobacillales	f__Streptococcaceae	g__Streptococcus	s__unclassified_mgs_2776
rs11188311	10	95394941	A	G	-0.1116	0.02278	24.0005	1.051e-06	0.3141	1898	k__Bacteria|p__Actinobacteriota|c__Coriobacteriia|o__Coriobacteriales|f__Atopobiaceae|g__Lancefieldella|s__unclassified_mgs_2404	k__Bacteria	p__Actinobacteriota	c__Coriobacteriia	o__Coriobacteriales	f__Atopobiaceae	g__Lancefieldella	s__unclassified_mgs_2404
rs111904966	5	40989916	G	A	-0.1195	0.02301	26.9713	2.306e-07	0.2877	1855	k__Bacteria|p__Patescibacteria|c__Saccharimonadia|o__Saccharimonadales|f__Saccharimonadaceae|g__TM7x|s__unclassified_mgs_1246	k__Bacteria	p__Patescibacteria	c__Saccharimonadia	o__Saccharimonadales	f__Saccharimonadaceae	g__TM7x	s__unclassified_mgs_1246
rs372625	21	19022149	T	C	-0.1158	0.02299	25.3711	5.211e-07	0.4005	1855	k__Bacteria|p__Patescibacteria|c__Saccharimonadia|o__Saccharimonadales|f__Saccharimonadaceae|g__TM7x|s__unclassified_mgs_1246	k__Bacteria	p__Patescibacteria	c__Saccharimonadia	o__Saccharimonadales	f__Saccharimonadaceae	g__TM7x	s__unclassified_mgs_1246
rs4481881	1	107143796	C	T	-0.116	0.02308	25.2606	5.469e-07	0.3282	1855	k__Bacteria|p__Patescibacteria|c__Saccharimonadia|o__Saccharimonadales|f__Saccharimonadaceae|g__TM7x|s__unclassified_mgs_1246	k__Bacteria	p__Patescibacteria	c__Saccharimonadia	o__Saccharimonadales	f__Saccharimonadaceae	g__TM7x	s__unclassified_mgs_1246
rs6709246	2	69949750	C	T	-0.1116	0.02309	23.3604	1.452e-06	0.3162	1855	k__Bacteria|p__Patescibacteria|c__Saccharimonadia|o__Saccharimonadales|f__Saccharimonadaceae|g__TM7x|s__unclassified_mgs_1246	k__Bacteria	p__Patescibacteria	c__Saccharimonadia	o__Saccharimonadales	f__Saccharimonadaceae	g__TM7x	s__unclassified_mgs_1246
rs11197377	10	115651523	C	T	-0.1088	0.02254	23.2997	1.488e-06	0.4313	1906	k__Bacteria|p__Firmicutes|c__Clostridia|o__Peptostreptococcales|f__Filifactoraceae|g__Filifactor|s__Filifactor_alocis_mgs_202	k__Bacteria	p__Firmicutes	c__Clostridia	o__Peptostreptococcales	f__Filifactoraceae	g__Filifactor	s__Filifactor_alocis_mgs_202
rs11198201	10	117954004	T	C	-0.1083	0.02284	22.4835	2.283e-06	0.4352	1898	k__Bacteria|p__Actinobacteriota|c__Actinobacteria|o__Actinomycetales|f__Actinomycetaceae|g__Pauljensenia|s__unclassified_mgs_1189	k__Bacteria	p__Actinobacteriota	c__Actinobacteria	o__Actinomycetales	f__Actinomycetaceae	g__Pauljensenia	s__unclassified_mgs_1189
rs11206473	1	54933259	A	G	0.1065	0.02217	23.0764	1.662e-06	0.4522	1903	k__Bacteria|p__Spirochaetota|c__Spirochaetia|o__Treponematales|f__Treponemataceae|g__Treponema_D|s__unclassified_mgs_1124	k__Bacteria	p__Spirochaetota	c__Spirochaetia	o__Treponematales	f__Treponemataceae	g__Treponema_D	s__unclassified_mgs_1124
rs112083970	4	110211172	T	G	0.1044	0.02275	21.059	4.687e-06	0.4786	1903	k__Bacteria|p__Firmicutes|c__Bacilli|o__Lactobacillales|f__Streptococcaceae|g__Streptococcus|s__unclassified_mgs_2577	k__Bacteria	p__Firmicutes	c__Bacilli	o__Lactobacillales	f__Streptococcaceae	g__Streptococcus	s__unclassified_mgs_2577
rs11211299	1	46522941	G	C	0.1214	0.02264	28.7531	9.205e-08	0.2436	1909	k__Bacteria|p__Firmicutes|c__Clostridia|o__Lachnospirales|f__Lachnospiraceae|g__Lachnoanaerobaculum|s__Lachnoanaerobaculum_sp000296385_mgs_3102	k__Bacteria	p__Firmicutes	c__Clostridia	o__Lachnospirales	f__Lachnospiraceae	g__Lachnoanaerobaculum	s__Lachnoanaerobaculum_sp000296385_mgs_3102
rs12403424	1	47874421	T	C	0.1056	0.02279	21.4704	3.814e-06	0.4102	1887	k__Bacteria|p__Firmicutes|c__Clostridia|o__Lachnospirales|f__Lachnospiraceae|g__Lachnoanaerobaculum|s__Lachnoanaerobaculum_sp000296385_mgs_3102	k__Bacteria	p__Firmicutes	c__Clostridia	o__Lachnospirales	f__Lachnospiraceae	g__Lachnoanaerobaculum	s__Lachnoanaerobaculum_sp000296385_mgs_3102
rs7821846	8	137703473	G	C	-0.111	0.02255	24.23	9.392e-07	0.3211	1909	k__Bacteria|p__Firmicutes|c__Clostridia|o__Lachnospirales|f__Lachnospiraceae|g__Lachnoanaerobaculum|s__Lachnoanaerobaculum_sp000296385_mgs_3102	k__Bacteria	p__Firmicutes	c__Clostridia	o__Lachnospirales	f__Lachnospiraceae	g__Lachnoanaerobaculum	s__Lachnoanaerobaculum_sp000296385_mgs_3102
rs11216088	11	98594224	A	T	-0.1087	0.02225	23.8671	1.113e-06	0.3658	1907	k__Bacteria|p__Fusobacteriota|c__Fusobacteriia|o__Fusobacteriales|f__Fusobacteriaceae|g__Fusobacterium|s__unclassified_mgs_1403	k__Bacteria	p__Fusobacteriota	c__Fusobacteriia	o__Fusobacteriales	f__Fusobacteriaceae	g__Fusobacterium	s__unclassified_mgs_1403
rs11234562	11	86152727	G	T	-0.1051	0.02252	21.7805	3.252e-06	0.3854	1905	k__Bacteria|p__Firmicutes|c__Bacilli|o__Erysipelotrichales|f__Erysipelotrichaceae|g__Solobacterium|s__unclassified_mgs_1625	k__Bacteria	p__Firmicutes	c__Bacilli	o__Erysipelotrichales	f__Erysipelotrichaceae	g__Solobacterium	s__unclassified_mgs_1625
rs11234562	11	86152727	G	T	-0.1105	0.02253	24.0548	1.013e-06	0.3854	1902	k__Bacteria|p__Firmicutes|c__Bacilli|o__Erysipelotrichales|f__Erysipelotrichaceae|g__Solobacterium|s__unclassified_mgs_2209	k__Bacteria	p__Firmicutes	c__Bacilli	o__Erysipelotrichales	f__Erysipelotrichaceae	g__Solobacterium	s__unclassified_mgs_2209
rs11234562	11	86152727	G	T	-0.105	0.02215	22.4715	2.271e-06	0.3854	1912	k__Bacteria|p__Firmicutes|c__Negativicutes|o__Veillonellales|f__Veillonellaceae|g__Veillonella|s__unclassified_mgs_2000	k__Bacteria	p__Firmicutes	c__Negativicutes	o__Veillonellales	f__Veillonellaceae	g__Veillonella	s__unclassified_mgs_2000
rs11242228	5	134839649	A	G	-0.1155	0.02272	25.8433	4.137e-07	0.364	1899	k__Bacteria|p__Firmicutes|c__Bacilli|o__Lactobacillales|f__Streptococcaceae|g__Streptococcus|s__Streptococcus_infantis_H_mgs_2288	k__Bacteria	p__Firmicutes	c__Bacilli	o__Lactobacillales	f__Streptococcaceae	g__Streptococcus	s__Streptococcus_infantis_H_mgs_2288
rs11244913	10	126258624	G	T	-0.1096	0.02233	24.0904	1.008e-06	0.4465	1901	k__Bacteria|p__Firmicutes|c__Clostridia|o__Lachnospirales|f__Lachnospiraceae|g__Stomatobaculum|s__unclassified_mgs_48	k__Bacteria	p__Firmicutes	c__Clostridia	o__Lachnospirales	f__Lachnospiraceae	g__Stomatobaculum	s__unclassified_mgs_48
rs11975589	7	38668949	A	C	-0.1113	0.02234	24.8213	6.93e-07	0.494	1901	k__Bacteria|p__Firmicutes|c__Clostridia|o__Lachnospirales|f__Lachnospiraceae|g__Stomatobaculum|s__unclassified_mgs_48	k__Bacteria	p__Firmicutes	c__Clostridia	o__Lachnospirales	f__Lachnospiraceae	g__Stomatobaculum	s__unclassified_mgs_48
rs11244914	10	126258625	G	T	-0.1269	0.02272	31.1966	2.68e-08	0.4465	1904	k__Bacteria|p__Firmicutes|c__Clostridia|o__Lachnospirales|f__Lachnospiraceae|g__Lachnoanaerobaculum|s__Lachnoanaerobaculum_sp000296385_mgs_3537	k__Bacteria	p__Firmicutes	c__Clostridia	o__Lachnospirales	f__Lachnospiraceae	g__Lachnoanaerobaculum	s__Lachnoanaerobaculum_sp000296385_mgs_3537
rs11247028	12	131623604	C	T	-0.1032	0.02244	21.1502	4.499e-06	0.4582	1906	k__Bacteria|p__Firmicutes|c__Bacilli|o__Lactobacillales|f__Streptococcaceae|g__Streptococcus|s__unclassified_mgs_2571	k__Bacteria	p__Firmicutes	c__Bacilli	o__Lactobacillales	f__Streptococcaceae	g__Streptococcus	s__unclassified_mgs_2571
rs12407156	1	152323466	A	G	-0.1059	0.02242	22.3111	2.515e-06	0.4402	1906	k__Bacteria|p__Firmicutes|c__Bacilli|o__Lactobacillales|f__Streptococcaceae|g__Streptococcus|s__unclassified_mgs_2571	k__Bacteria	p__Firmicutes	c__Bacilli	o__Lactobacillales	f__Streptococcaceae	g__Streptococcus	s__unclassified_mgs_2571
rs11250074	8	10774749	T	A	-0.1172	0.02259	26.9168	2.331e-07	0.3577	1895	k__Bacteria|p__Patescibacteria|c__Saccharimonadia|o__Saccharimonadales|f__Saccharimonadaceae|g__UBA2866|s__unclassified_mgs_2099	k__Bacteria	p__Patescibacteria	c__Saccharimonadia	o__Saccharimonadales	f__Saccharimonadaceae	g__UBA2866	s__unclassified_mgs_2099
rs12587259	14	74448842	A	G	-0.1109	0.02267	23.931	1.083e-06	0.4945	1895	k__Bacteria|p__Patescibacteria|c__Saccharimonadia|o__Saccharimonadales|f__Saccharimonadaceae|g__UBA2866|s__unclassified_mgs_2099	k__Bacteria	p__Patescibacteria	c__Saccharimonadia	o__Saccharimonadales	f__Saccharimonadaceae	g__UBA2866	s__unclassified_mgs_2099
rs4277678	3	188321412	G	A	0.1165	0.02279	26.1314	3.529e-07	0.3366	1895	k__Bacteria|p__Patescibacteria|c__Saccharimonadia|o__Saccharimonadales|f__Saccharimonadaceae|g__UBA2866|s__unclassified_mgs_2099	k__Bacteria	p__Patescibacteria	c__Saccharimonadia	o__Saccharimonadales	f__Saccharimonadaceae	g__UBA2866	s__unclassified_mgs_2099
rs1125117	4	37768779	T	C	-0.1042	0.02237	21.6972	3.434e-06	0.4689	1889	k__Bacteria|p__Proteobacteria|c__Gammaproteobacteria|o__Burkholderiales|f__Neisseriaceae|g__Neisseria|s__Neisseria_sp000186165_mgs_3547	k__Bacteria	p__Proteobacteria	c__Gammaproteobacteria	o__Burkholderiales	f__Neisseriaceae	g__Neisseria	s__Neisseria_sp000186165_mgs_3547
rs9986975	7	21379648	G	A	-0.1208	0.02229	29.3707	6.738e-08	0.4525	1889	k__Bacteria|p__Proteobacteria|c__Gammaproteobacteria|o__Burkholderiales|f__Neisseriaceae|g__Neisseria|s__Neisseria_sp000186165_mgs_3547	k__Bacteria	p__Proteobacteria	c__Gammaproteobacteria	o__Burkholderiales	f__Neisseriaceae	g__Neisseria	s__Neisseria_sp000186165_mgs_3547
rs1125383	2	105147360	C	T	0.1184	0.02236	28.0388	1.314e-07	0.4475	1895	k__Bacteria|p__Actinobacteriota|c__Actinobacteria|o__Mycobacteriales|f__Mycobacteriaceae|g__Corynebacterium|s__unclassified_mgs_228	k__Bacteria	p__Actinobacteriota	c__Actinobacteria	o__Mycobacteriales	f__Mycobacteriaceae	g__Corynebacterium	s__unclassified_mgs_228
rs12623235	2	8367950	G	A	-0.1053	0.02241	22.0787	2.801e-06	0.4368	1895	k__Bacteria|p__Actinobacteriota|c__Actinobacteria|o__Mycobacteriales|f__Mycobacteriaceae|g__Corynebacterium|s__unclassified_mgs_228	k__Bacteria	p__Actinobacteriota	c__Actinobacteria	o__Mycobacteriales	f__Mycobacteriaceae	g__Corynebacterium	s__unclassified_mgs_228
rs7311123	12	3454323	C	T	-0.1129	0.02235	25.5172	4.846e-07	0.4159	1895	k__Bacteria|p__Actinobacteriota|c__Actinobacteria|o__Mycobacteriales|f__Mycobacteriaceae|g__Corynebacterium|s__unclassified_mgs_228	k__Bacteria	p__Actinobacteriota	c__Actinobacteria	o__Mycobacteriales	f__Mycobacteriaceae	g__Corynebacterium	s__unclassified_mgs_228
rs11254850	10	6878064	A	G	0.1053	0.02274	21.4425	3.891e-06	0.4047	1896	k__Bacteria|p__Proteobacteria|c__Gammaproteobacteria|o__Enterobacterales|f__Pasteurellaceae|g__Aggregatibacter|s__Aggregatibacter_sp000466335_mgs_3420	k__Bacteria	p__Proteobacteria	c__Gammaproteobacteria	o__Enterobacterales	f__Pasteurellaceae	g__Aggregatibacter	s__Aggregatibacter_sp000466335_mgs_3420
rs726325	1	118018688	A	G	0.1162	0.02283	25.906	3.947e-07	0.2922	1896	k__Bacteria|p__Proteobacteria|c__Gammaproteobacteria|o__Enterobacterales|f__Pasteurellaceae|g__Aggregatibacter|s__Aggregatibacter_sp000466335_mgs_3420	k__Bacteria	p__Proteobacteria	c__Gammaproteobacteria	o__Enterobacterales	f__Pasteurellaceae	g__Aggregatibacter	s__Aggregatibacter_sp000466335_mgs_3420
rs1125893	16	51678312	T	C	0.1076	0.02261	22.6477	2.098e-06	0.3668	1895	k__Bacteria|p__Patescibacteria|c__Saccharimonadia|o__Saccharimonadales|f__Saccharimonadaceae|g__TM7x|s__unclassified_mgs_1196	k__Bacteria	p__Patescibacteria	c__Saccharimonadia	o__Saccharimonadales	f__Saccharimonadaceae	g__TM7x	s__unclassified_mgs_1196
rs1129740	6	32641328	G	A	0.1106	0.02375	21.6862	3.443e-06	0.4042	1890	k__Bacteria|p__Patescibacteria|c__Saccharimonadia|o__Saccharimonadales|f__Saccharimonadaceae|g__unclassified_mgs_129	k__Bacteria	p__Patescibacteria	c__Saccharimonadia	o__Saccharimonadales	f__Saccharimonadaceae	g__unclassified_mgs_129	NA
rs1135498	13	114287463	T	C	0.1115	0.02225	25.1125	5.956e-07	0.4488	1899	k__Bacteria|p__Firmicutes|c__Bacilli|o__Lactobacillales|f__Streptococcaceae|g__Streptococcus|s__Streptococcus_mitis_L_mgs_2123	k__Bacteria	p__Firmicutes	c__Bacilli	o__Lactobacillales	f__Streptococcaceae	g__Streptococcus	s__Streptococcus_mitis_L_mgs_2123
rs934818	4	165513174	G	A	-0.1114	0.02239	24.755	7.011e-07	0.4504	1899	k__Bacteria|p__Firmicutes|c__Bacilli|o__Lactobacillales|f__Streptococcaceae|g__Streptococcus|s__Streptococcus_mitis_L_mgs_2123	k__Bacteria	p__Firmicutes	c__Bacilli	o__Lactobacillales	f__Streptococcaceae	g__Streptococcus	s__Streptococcus_mitis_L_mgs_2123
rs113776570	15	39985017	C	A	0.1078	0.02293	22.1019	2.785e-06	0.4123	1902	k__Bacteria|p__Firmicutes|c__Clostridia|o__Lachnospirales|f__Lachnospiraceae|g__Lachnoanaerobaculum|s__Lachnoanaerobaculum_sp000287675_mgs_1966	k__Bacteria	p__Firmicutes	c__Clostridia	o__Lachnospirales	f__Lachnospiraceae	g__Lachnoanaerobaculum	s__Lachnoanaerobaculum_sp000287675_mgs_1966
rs11686218	2	1620579	G	A	0.1054	0.02276	21.4455	3.909e-06	0.4253	1902	k__Bacteria|p__Firmicutes|c__Clostridia|o__Lachnospirales|f__Lachnospiraceae|g__Lachnoanaerobaculum|s__Lachnoanaerobaculum_sp000287675_mgs_1966	k__Bacteria	p__Firmicutes	c__Clostridia	o__Lachnospirales	f__Lachnospiraceae	g__Lachnoanaerobaculum	s__Lachnoanaerobaculum_sp000287675_mgs_1966
rs113813169	16	27187450	A	G	0.1048	0.0223	22.0858	2.802e-06	0.4157	1887	k__Bacteria|p__Firmicutes|c__Bacilli|o__Staphylococcales|f__Gemellaceae|g__Gemella|s__unclassified_mgs_2057	k__Bacteria	p__Firmicutes	c__Bacilli	o__Staphylococcales	f__Gemellaceae	g__Gemella	s__unclassified_mgs_2057
rs113901779	5	180663358	T	C	0.1187	0.02257	27.6591	1.611e-07	0.4	1903	k__Bacteria|p__Firmicutes|c__Bacilli|o__Lactobacillales|f__Streptococcaceae|g__Streptococcus|s__unclassified_mgs_1168	k__Bacteria	p__Firmicutes	c__Bacilli	o__Lactobacillales	f__Streptococcaceae	g__Streptococcus	s__unclassified_mgs_1168
rs1147049	11	104788809	T	C	0.1054	0.0227	21.559	3.691e-06	0.4903	1892	k__Bacteria|p__Bacteroidota|c__Bacteroidia|o__Flavobacteriales|f__Weeksellaceae|g__unclassified_mgs_1950|s__unclassified_mgs_1950	k__Bacteria	p__Bacteroidota	c__Bacteroidia	o__Flavobacteriales	f__Weeksellaceae	g__unclassified_mgs_1950	s__unclassified_mgs_1950
rs9577759	13	112449431	G	A	-0.1086	0.02274	22.8076	1.912e-06	0.4486	1892	k__Bacteria|p__Bacteroidota|c__Bacteroidia|o__Flavobacteriales|f__Weeksellaceae|g__unclassified_mgs_1950|s__unclassified_mgs_1950	k__Bacteria	p__Bacteroidota	c__Bacteroidia	o__Flavobacteriales	f__Weeksellaceae	g__unclassified_mgs_1950	s__unclassified_mgs_1950
rs11514786	7	39769767	T	C	0.1154	0.02263	26.0041	3.711e-07	0.4713	1909	k__Bacteria|p__Actinobacteriota|c__Actinobacteria|o__Actinomycetales|f__Actinomycetaceae|g__Pauljensenia|s__unclassified_mgs_1228	k__Bacteria	p__Actinobacteriota	c__Actinobacteria	o__Actinomycetales	f__Actinomycetaceae	g__Pauljensenia	s__unclassified_mgs_1228
rs421522	12	27516916	T	C	0.1074	0.02271	22.3653	2.419e-06	0.3765	1909	k__Bacteria|p__Actinobacteriota|c__Actinobacteria|o__Actinomycetales|f__Actinomycetaceae|g__Pauljensenia|s__unclassified_mgs_1228	k__Bacteria	p__Actinobacteriota	c__Actinobacteria	o__Actinomycetales	f__Actinomycetaceae	g__Pauljensenia	s__unclassified_mgs_1228
rs6936288	6	137371151	T	C	0.1096	0.02276	23.1887	1.574e-06	0.4366	1909	k__Bacteria|p__Actinobacteriota|c__Actinobacteria|o__Actinomycetales|f__Actinomycetaceae|g__Pauljensenia|s__unclassified_mgs_1228	k__Bacteria	p__Actinobacteriota	c__Actinobacteria	o__Actinomycetales	f__Actinomycetaceae	g__Pauljensenia	s__unclassified_mgs_1228
rs1152915	12	66240878	C	A	0.1059	0.02263	21.8989	3.048e-06	0.3864	1875	k__Bacteria|p__Actinobacteriota|c__Coriobacteriia|o__Coriobacteriales|f__Atopobiaceae|g__Lancefieldella|s__unclassified_mgs_2115	k__Bacteria	p__Actinobacteriota	c__Coriobacteriia	o__Coriobacteriales	f__Atopobiaceae	g__Lancefieldella	s__unclassified_mgs_2115
rs1155072	2	150214401	T	C	0.1035	0.0225	21.16	4.487e-06	0.4924	1899	k__Bacteria|p__Firmicutes|c__Bacilli|o__Lactobacillales|f__Streptococcaceae|g__Streptococcus|s__unclassified_mgs_2786	k__Bacteria	p__Firmicutes	c__Bacilli	o__Lactobacillales	f__Streptococcaceae	g__Streptococcus	s__unclassified_mgs_2786
rs2655132	15	75793874	T	C	0.1074	0.02245	22.8863	1.845e-06	0.4491	1899	k__Bacteria|p__Firmicutes|c__Bacilli|o__Lactobacillales|f__Streptococcaceae|g__Streptococcus|s__unclassified_mgs_2786	k__Bacteria	p__Firmicutes	c__Bacilli	o__Lactobacillales	f__Streptococcaceae	g__Streptococcus	s__unclassified_mgs_2786
rs6888764	5	24089299	T	C	0.1036	0.02257	21.0696	4.75e-06	0.4956	1899	k__Bacteria|p__Firmicutes|c__Bacilli|o__Lactobacillales|f__Streptococcaceae|g__Streptococcus|s__unclassified_mgs_2786	k__Bacteria	p__Firmicutes	c__Bacilli	o__Lactobacillales	f__Streptococcaceae	g__Streptococcus	s__unclassified_mgs_2786
rs11564759	5	1415176	A	G	-0.1078	0.02275	22.453	2.298e-06	0.4196	1896	k__Bacteria|p__Firmicutes|c__Bacilli|o__Lactobacillales|f__Streptococcaceae|g__Streptococcus|s__unclassified_mgs_2340	k__Bacteria	p__Firmicutes	c__Bacilli	o__Lactobacillales	f__Streptococcaceae	g__Streptococcus	s__unclassified_mgs_2340
rs12337000	9	787499	G	A	0.1074	0.02274	22.3063	2.468e-06	0.4961	1896	k__Bacteria|p__Firmicutes|c__Bacilli|o__Lactobacillales|f__Streptococcaceae|g__Streptococcus|s__unclassified_mgs_2340	k__Bacteria	p__Firmicutes	c__Bacilli	o__Lactobacillales	f__Streptococcaceae	g__Streptococcus	s__unclassified_mgs_2340
rs11576374	1	229723953	A	G	-0.1102	0.0223	24.4204	8.389e-07	0.3243	1904	k__Bacteria|p__Actinobacteriota|c__Actinobacteria|o__Actinomycetales|f__Actinomycetaceae|g__Actinomyces|s__Actinomyces_massiliensis_mgs_181	k__Bacteria	p__Actinobacteriota	c__Actinobacteria	o__Actinomycetales	f__Actinomycetaceae	g__Actinomyces	s__Actinomyces_massiliensis_mgs_181
rs429194	19	30113958	A	T	0.1113	0.0223	24.9104	6.567e-07	0.3799	1904	k__Bacteria|p__Actinobacteriota|c__Actinobacteria|o__Actinomycetales|f__Actinomycetaceae|g__Actinomyces|s__Actinomyces_massiliensis_mgs_181	k__Bacteria	p__Actinobacteriota	c__Actinobacteria	o__Actinomycetales	f__Actinomycetaceae	g__Actinomyces	s__Actinomyces_massiliensis_mgs_181
rs11584333	1	230393873	A	G	-0.1117	0.02265	24.3204	8.828e-07	0.4206	1906	k__Bacteria|p__Firmicutes|c__Bacilli|o__Lactobacillales|f__Streptococcaceae|g__Streptococcus|s__unclassified_mgs_3340	k__Bacteria	p__Firmicutes	c__Bacilli	o__Lactobacillales	f__Streptococcaceae	g__Streptococcus	s__unclassified_mgs_3340
rs1158904	21	15285751	T	C	-0.1126	0.02268	24.6485	7.518e-07	0.3368	1907	k__Bacteria|p__Firmicutes|c__Clostridia|o__Lachnospirales|f__Lachnospiraceae|g__Oribacterium|s__Oribacterium_sinus_mgs_3034	k__Bacteria	p__Firmicutes	c__Clostridia	o__Lachnospirales	f__Lachnospiraceae	g__Oribacterium	s__Oribacterium_sinus_mgs_3034
rs7981802	13	50873170	C	T	0.1091	0.02274	23.0181	1.723e-06	0.3371	1907	k__Bacteria|p__Firmicutes|c__Clostridia|o__Lachnospirales|f__Lachnospiraceae|g__Oribacterium|s__Oribacterium_sinus_mgs_3034	k__Bacteria	p__Firmicutes	c__Clostridia	o__Lachnospirales	f__Lachnospiraceae	g__Oribacterium	s__Oribacterium_sinus_mgs_3034
rs11594209	10	53572476	T	A	0.1073	0.02284	22.0702	2.83e-06	0.3705	1893	k__Bacteria|p__Patescibacteria|c__Saccharimonadia|o__Saccharimonadales|f__Saccharimonadaceae|g__unclassified_mgs_1742|s__unclassified_mgs_1742	k__Bacteria	p__Patescibacteria	c__Saccharimonadia	o__Saccharimonadales	f__Saccharimonadaceae	g__unclassified_mgs_1742	s__unclassified_mgs_1742
rs786318	9	76618397	T	C	-0.1099	0.02286	23.1123	1.66e-06	0.3457	1893	k__Bacteria|p__Patescibacteria|c__Saccharimonadia|o__Saccharimonadales|f__Saccharimonadaceae|g__unclassified_mgs_1742|s__unclassified_mgs_1742	k__Bacteria	p__Patescibacteria	c__Saccharimonadia	o__Saccharimonadales	f__Saccharimonadaceae	g__unclassified_mgs_1742	s__unclassified_mgs_1742
rs11604809	11	70199230	C	T	0.1084	0.02263	22.9451	1.77e-06	0.4786	1904	k__Bacteria|p__Bacteroidota|c__Bacteroidia|o__Bacteroidales|f__Tannerellaceae|g__Tannerella|s__Tannerella_sp003033925_mgs_103	k__Bacteria	p__Bacteroidota	c__Bacteroidia	o__Bacteroidales	f__Tannerellaceae	g__Tannerella	s__Tannerella_sp003033925_mgs_103
rs201489419	2	142835292	G	A	0.1085	0.02268	22.8862	1.858e-06	0.365	1904	k__Bacteria|p__Bacteroidota|c__Bacteroidia|o__Bacteroidales|f__Tannerellaceae|g__Tannerella|s__Tannerella_sp003033925_mgs_103	k__Bacteria	p__Bacteroidota	c__Bacteroidia	o__Bacteroidales	f__Tannerellaceae	g__Tannerella	s__Tannerella_sp003033925_mgs_103
rs6716544	2	150776565	A	G	-0.1095	0.0227	23.2689	1.521e-06	0.4726	1904	k__Bacteria|p__Bacteroidota|c__Bacteroidia|o__Bacteroidales|f__Tannerellaceae|g__Tannerella|s__Tannerella_sp003033925_mgs_103	k__Bacteria	p__Bacteroidota	c__Bacteroidia	o__Bacteroidales	f__Tannerellaceae	g__Tannerella	s__Tannerella_sp003033925_mgs_103
rs11607654	11	70209615	C	T	-0.1055	0.02223	22.523	2.206e-06	0.4298	1904	k__Bacteria|p__Firmicutes|c__Bacilli|o__Lactobacillales|f__Streptococcaceae|g__Streptococcus|s__unclassified_mgs_1964	k__Bacteria	p__Firmicutes	c__Bacilli	o__Lactobacillales	f__Streptococcaceae	g__Streptococcus	s__unclassified_mgs_1964
rs193176	3	5243045	T	C	0.1089	0.02223	23.9981	1.047e-06	0.4906	1904	k__Bacteria|p__Firmicutes|c__Bacilli|o__Lactobacillales|f__Streptococcaceae|g__Streptococcus|s__unclassified_mgs_1964	k__Bacteria	p__Firmicutes	c__Bacilli	o__Lactobacillales	f__Streptococcaceae	g__Streptococcus	s__unclassified_mgs_1964
rs116088775	1	96147995	G	A	0.1232	0.02248	30.0351	4.754e-08	0.3345	1895	k__Bacteria|p__Spirochaetota|c__Spirochaetia|o__Treponematales|f__Treponemataceae|g__Treponema_D|s__unclassified_mgs_2715	k__Bacteria	p__Spirochaetota	c__Spirochaetia	o__Treponematales	f__Treponemataceae	g__Treponema_D	s__unclassified_mgs_2715
rs11616339	13	47668176	T	C	-0.1129	0.02298	24.1373	9.704e-07	0.4977	1866	k__Bacteria|p__Patescibacteria|c__Saccharimonadia|o__Saccharimonadales|f__Saccharimonadaceae|g__TM7x|s__unclassified_mgs_3015	k__Bacteria	p__Patescibacteria	c__Saccharimonadia	o__Saccharimonadales	f__Saccharimonadaceae	g__TM7x	s__unclassified_mgs_3015
rs1575228	6	65139095	A	G	0.1075	0.02301	21.8265	3.237e-06	0.3773	1866	k__Bacteria|p__Patescibacteria|c__Saccharimonadia|o__Saccharimonadales|f__Saccharimonadaceae|g__TM7x|s__unclassified_mgs_3015	k__Bacteria	p__Patescibacteria	c__Saccharimonadia	o__Saccharimonadales	f__Saccharimonadaceae	g__TM7x	s__unclassified_mgs_3015
rs733881	12	75582331	T	C	-0.1091	0.02304	22.4225	2.379e-06	0.377	1866	k__Bacteria|p__Patescibacteria|c__Saccharimonadia|o__Saccharimonadales|f__Saccharimonadaceae|g__TM7x|s__unclassified_mgs_3015	k__Bacteria	p__Patescibacteria	c__Saccharimonadia	o__Saccharimonadales	f__Saccharimonadaceae	g__TM7x	s__unclassified_mgs_3015
rs734374	1	3094405	A	C	0.107	0.02303	21.5864	3.598e-06	0.4606	1866	k__Bacteria|p__Patescibacteria|c__Saccharimonadia|o__Saccharimonadales|f__Saccharimonadaceae|g__TM7x|s__unclassified_mgs_3015	k__Bacteria	p__Patescibacteria	c__Saccharimonadia	o__Saccharimonadales	f__Saccharimonadaceae	g__TM7x	s__unclassified_mgs_3015
rs11620729	14	76472184	A	C	0.1057	0.02251	22.0495	2.854e-06	0.3862	1902	k__Bacteria|p__Campylobacterota|c__Campylobacteria|o__Campylobacterales|f__Campylobacteraceae|g__Campylobacter_A|s__Campylobacter_A_showae_B_mgs_486	k__Bacteria	p__Campylobacterota	c__Campylobacteria	o__Campylobacterales	f__Campylobacteraceae	g__Campylobacter_A	s__Campylobacter_A_showae_B_mgs_486
rs11620729	14	76472184	A	C	0.1188	0.02237	28.2034	1.239e-07	0.3862	1897	k__Bacteria|p__Campylobacterota|c__Campylobacteria|o__Campylobacterales|f__Campylobacteraceae|g__Campylobacter_A|s__unclassified_mgs_1939	k__Bacteria	p__Campylobacterota	c__Campylobacteria	o__Campylobacterales	f__Campylobacteraceae	g__Campylobacter_A	s__unclassified_mgs_1939
rs12462307	19	58273366	T	C	0.1119	0.02234	25.0896	6.002e-07	0.3593	1897	k__Bacteria|p__Campylobacterota|c__Campylobacteria|o__Campylobacterales|f__Campylobacteraceae|g__Campylobacter_A|s__unclassified_mgs_1939	k__Bacteria	p__Campylobacterota	c__Campylobacteria	o__Campylobacterales	f__Campylobacteraceae	g__Campylobacter_A	s__unclassified_mgs_1939
rs11620729	14	76472184	A	C	0.1068	0.02262	22.2924	2.526e-06	0.3862	1899	k__Bacteria|p__Campylobacterota|c__Campylobacteria|o__Campylobacterales|f__Campylobacteraceae|g__Campylobacter_A|s__unclassified_mgs_1813	k__Bacteria	p__Campylobacterota	c__Campylobacteria	o__Campylobacterales	f__Campylobacteraceae	g__Campylobacter_A	s__unclassified_mgs_1813
rs11624235	14	30547733	A	G	-0.1131	0.02273	24.7586	6.983e-07	0.4796	1901	k__Bacteria|p__Firmicutes|c__Clostridia|o__Peptostreptococcales|f__Anaerovoracaceae|g__Mogibacterium|s__unclassified_mgs_1009	k__Bacteria	p__Firmicutes	c__Clostridia	o__Peptostreptococcales	f__Anaerovoracaceae	g__Mogibacterium	s__unclassified_mgs_1009
rs199895842	16	74422819	G	T	-0.1076	0.02286	22.155	2.699e-06	0.3658	1901	k__Bacteria|p__Firmicutes|c__Clostridia|o__Peptostreptococcales|f__Anaerovoracaceae|g__Mogibacterium|s__unclassified_mgs_1009	k__Bacteria	p__Firmicutes	c__Clostridia	o__Peptostreptococcales	f__Anaerovoracaceae	g__Mogibacterium	s__unclassified_mgs_1009
rs2271362	10	119169426	C	T	-0.1042	0.02269	21.0895	4.623e-06	0.4911	1901	k__Bacteria|p__Firmicutes|c__Clostridia|o__Peptostreptococcales|f__Anaerovoracaceae|g__Mogibacterium|s__unclassified_mgs_1009	k__Bacteria	p__Firmicutes	c__Clostridia	o__Peptostreptococcales	f__Anaerovoracaceae	g__Mogibacterium	s__unclassified_mgs_1009
rs11633603	15	96137973	A	G	-0.1202	0.02266	28.1377	1.281e-07	0.4726	1885	k__Bacteria|p__Fusobacteriota|c__Fusobacteriia|o__Fusobacteriales|f__Fusobacteriaceae|g__Fusobacterium|s__unclassified_mgs_2839	k__Bacteria	p__Fusobacteriota	c__Fusobacteriia	o__Fusobacteriales	f__Fusobacteriaceae	g__Fusobacterium	s__unclassified_mgs_2839
rs8105509	19	28908315	A	C	-0.1042	0.02264	21.1828	4.461e-06	0.4645	1885	k__Bacteria|p__Fusobacteriota|c__Fusobacteriia|o__Fusobacteriales|f__Fusobacteriaceae|g__Fusobacterium|s__unclassified_mgs_2839	k__Bacteria	p__Fusobacteriota	c__Fusobacteriia	o__Fusobacteriales	f__Fusobacteriaceae	g__Fusobacterium	s__unclassified_mgs_2839
rs11646830	16	60636166	A	G	-0.1092	0.0225	23.5548	1.308e-06	0.4151	1898	k__Bacteria|p__Bacteroidota|c__Bacteroidia|o__Bacteroidales|f__Bacteroidaceae|g__Prevotella|s__unclassified_mgs_230	k__Bacteria	p__Bacteroidota	c__Bacteroidia	o__Bacteroidales	f__Bacteroidaceae	g__Prevotella	s__unclassified_mgs_230
rs12114596	8	60605840	T	C	-0.1184	0.0225	27.691	1.57e-07	0.4856	1898	k__Bacteria|p__Bacteroidota|c__Bacteroidia|o__Bacteroidales|f__Bacteroidaceae|g__Prevotella|s__unclassified_mgs_230	k__Bacteria	p__Bacteroidota	c__Bacteroidia	o__Bacteroidales	f__Bacteroidaceae	g__Prevotella	s__unclassified_mgs_230
rs11655646	17	82072844	C	G	-0.1056	0.02265	21.7366	3.315e-06	0.4191	1897	k__Bacteria|p__Firmicutes|c__Bacilli|o__Staphylococcales|f__Gemellaceae|g__Gemella|s__unclassified_mgs_1806	k__Bacteria	p__Firmicutes	c__Bacilli	o__Staphylococcales	f__Gemellaceae	g__Gemella	s__unclassified_mgs_1806
rs59400694	12	83158494	A	G	0.1105	0.02269	23.7168	1.212e-06	0.3862	1897	k__Bacteria|p__Firmicutes|c__Bacilli|o__Staphylococcales|f__Gemellaceae|g__Gemella|s__unclassified_mgs_1806	k__Bacteria	p__Firmicutes	c__Bacilli	o__Staphylococcales	f__Gemellaceae	g__Gemella	s__unclassified_mgs_1806
rs11663718	18	64579632	T	C	-0.1052	0.02283	21.2334	4.312e-06	0.4157	1899	k__Bacteria|p__Patescibacteria|c__Saccharimonadia|o__Saccharimonadales|f__Saccharimonadaceae|g__TM7x|s__unclassified_mgs_356	k__Bacteria	p__Patescibacteria	c__Saccharimonadia	o__Saccharimonadales	f__Saccharimonadaceae	g__TM7x	s__unclassified_mgs_356
rs4943393	13	36573102	G	A	0.108	0.02282	22.3984	2.365e-06	0.454	1899	k__Bacteria|p__Patescibacteria|c__Saccharimonadia|o__Saccharimonadales|f__Saccharimonadaceae|g__TM7x|s__unclassified_mgs_356	k__Bacteria	p__Patescibacteria	c__Saccharimonadia	o__Saccharimonadales	f__Saccharimonadaceae	g__TM7x	s__unclassified_mgs_356
rs73028727	6	164019250	A	G	-0.1133	0.02274	24.8244	6.803e-07	0.3039	1899	k__Bacteria|p__Patescibacteria|c__Saccharimonadia|o__Saccharimonadales|f__Saccharimonadaceae|g__TM7x|s__unclassified_mgs_356	k__Bacteria	p__Patescibacteria	c__Saccharimonadia	o__Saccharimonadales	f__Saccharimonadaceae	g__TM7x	s__unclassified_mgs_356
rs9501035	6	30944637	G	A	0.1176	0.02569	20.9549	4.965e-06	0.4846	1899	k__Bacteria|p__Patescibacteria|c__Saccharimonadia|o__Saccharimonadales|f__Saccharimonadaceae|g__TM7x|s__unclassified_mgs_356	k__Bacteria	p__Patescibacteria	c__Saccharimonadia	o__Saccharimonadales	f__Saccharimonadaceae	g__TM7x	s__unclassified_mgs_356
rs9610835	22	37695056	G	A	-0.1085	0.02276	22.7256	2.029e-06	0.376	1899	k__Bacteria|p__Patescibacteria|c__Saccharimonadia|o__Saccharimonadales|f__Saccharimonadaceae|g__TM7x|s__unclassified_mgs_356	k__Bacteria	p__Patescibacteria	c__Saccharimonadia	o__Saccharimonadales	f__Saccharimonadaceae	g__TM7x	s__unclassified_mgs_356
rs11663848	18	3392975	T	G	0.1071	0.02277	22.1235	2.728e-06	0.3619	1893	k__Bacteria|p__Patescibacteria|c__Gracilibacteria|o__Absconditabacterales|f__X112|g__HOT-345|s__unclassified_mgs_1037	k__Bacteria	p__Patescibacteria	c__Gracilibacteria	o__Absconditabacterales	f__X112	g__HOT-345	s__unclassified_mgs_1037
rs180911	10	113982444	C	T	-0.117	0.02281	26.31	3.21e-07	0.3648	1893	k__Bacteria|p__Patescibacteria|c__Gracilibacteria|o__Absconditabacterales|f__X112|g__HOT-345|s__unclassified_mgs_1037	k__Bacteria	p__Patescibacteria	c__Gracilibacteria	o__Absconditabacterales	f__X112	g__HOT-345	s__unclassified_mgs_1037
rs2550199	16	60006043	T	C	-0.1059	0.02275	21.6685	3.49e-06	0.4509	1893	k__Bacteria|p__Patescibacteria|c__Gracilibacteria|o__Absconditabacterales|f__X112|g__HOT-345|s__unclassified_mgs_1037	k__Bacteria	p__Patescibacteria	c__Gracilibacteria	o__Absconditabacterales	f__X112	g__HOT-345	s__unclassified_mgs_1037
rs11673506	19	35103639	T	G	-0.1056	0.02286	21.3391	4.101e-06	0.4567	1891	k__Bacteria|p__Fusobacteriota|c__Fusobacteriia|o__Fusobacteriales|f__Fusobacteriaceae|g__Fusobacterium|s__Fusobacterium_periodonticum_C_mgs_1824	k__Bacteria	p__Fusobacteriota	c__Fusobacteriia	o__Fusobacteriales	f__Fusobacteriaceae	g__Fusobacterium	s__Fusobacterium_periodonticum_C_mgs_1824
rs9962654	18	2637961	T	G	0.1063	0.02287	21.604	3.569e-06	0.4021	1891	k__Bacteria|p__Fusobacteriota|c__Fusobacteriia|o__Fusobacteriales|f__Fusobacteriaceae|g__Fusobacterium|s__Fusobacterium_periodonticum_C_mgs_1824	k__Bacteria	p__Fusobacteriota	c__Fusobacteriia	o__Fusobacteriales	f__Fusobacteriaceae	g__Fusobacterium	s__Fusobacterium_periodonticum_C_mgs_1824
rs11680001	2	219996990	T	C	-0.1048	0.02242	21.85	3.123e-06	0.4927	1899	k__Bacteria|p__Firmicutes|c__Bacilli|o__Lactobacillales|f__Streptococcaceae|g__Streptococcus|s__unclassified_mgs_1949	k__Bacteria	p__Firmicutes	c__Bacilli	o__Lactobacillales	f__Streptococcaceae	g__Streptococcus	s__unclassified_mgs_1949
rs72616689	3	150662957	C	A	0.1063	0.02238	22.5604	2.181e-06	0.4614	1899	k__Bacteria|p__Firmicutes|c__Bacilli|o__Lactobacillales|f__Streptococcaceae|g__Streptococcus|s__unclassified_mgs_1949	k__Bacteria	p__Firmicutes	c__Bacilli	o__Lactobacillales	f__Streptococcaceae	g__Streptococcus	s__unclassified_mgs_1949
rs11680001	2	219996990	T	C	-0.1059	0.02272	21.7258	3.397e-06	0.4927	1909	k__Bacteria|p__Firmicutes|c__Bacilli|o__Lactobacillales|f__Streptococcaceae|g__Streptococcus|s__Streptococcus_mitis_AK_mgs_2168	k__Bacteria	p__Firmicutes	c__Bacilli	o__Lactobacillales	f__Streptococcaceae	g__Streptococcus	s__Streptococcus_mitis_AK_mgs_2168
rs2642987	1	246949363	A	G	-0.1062	0.02266	21.9649	2.96e-06	0.4501	1909	k__Bacteria|p__Firmicutes|c__Bacilli|o__Lactobacillales|f__Streptococcaceae|g__Streptococcus|s__Streptococcus_mitis_AK_mgs_2168	k__Bacteria	p__Firmicutes	c__Bacilli	o__Lactobacillales	f__Streptococcaceae	g__Streptococcus	s__Streptococcus_mitis_AK_mgs_2168
rs11681768	2	129409931	G	T	0.1066	0.02284	21.7832	3.259e-06	0.4235	1892	k__Bacteria|p__Bacteroidota|c__Bacteroidia|o__Bacteroidales|f__Bacteroidaceae|g__Prevotella|s__Prevotella_sp000163055_mgs_3435	k__Bacteria	p__Bacteroidota	c__Bacteroidia	o__Bacteroidales	f__Bacteroidaceae	g__Prevotella	s__Prevotella_sp000163055_mgs_3435
rs11688015	2	141112614	T	A	-0.1105	0.02216	24.8648	6.665e-07	0.3598	1897	k__Bacteria|p__Firmicutes|c__Clostridia|o__Lachnospirales|f__Lachnospiraceae|g__Lachnoanaerobaculum|s__unclassified_mgs_2879	k__Bacteria	p__Firmicutes	c__Clostridia	o__Lachnospirales	f__Lachnospiraceae	g__Lachnoanaerobaculum	s__unclassified_mgs_2879
rs11723810	4	14363576	A	G	0.1029	0.02207	21.7383	3.395e-06	0.4676	1897	k__Bacteria|p__Firmicutes|c__Clostridia|o__Lachnospirales|f__Lachnospiraceae|g__Lachnoanaerobaculum|s__unclassified_mgs_2879	k__Bacteria	p__Firmicutes	c__Clostridia	o__Lachnospirales	f__Lachnospiraceae	g__Lachnoanaerobaculum	s__unclassified_mgs_2879
rs1169074	12	121897428	G	A	-0.1099	0.02267	23.5013	1.347e-06	0.3932	1908	k__Bacteria|p__Firmicutes|c__Bacilli|o__Lactobacillales|f__Streptococcaceae|g__Streptococcus|s__unclassified_mgs_1416	k__Bacteria	p__Firmicutes	c__Bacilli	o__Lactobacillales	f__Streptococcaceae	g__Streptococcus	s__unclassified_mgs_1416
rs11692230	2	102238605	G	A	0.1078	0.02294	22.0826	2.789e-06	0.3674	1904	k__Bacteria|p__Firmicutes|c__Bacilli|o__Lactobacillales|f__Aerococcaceae|g__Granulicatella|s__unclassified_mgs_3371	k__Bacteria	p__Firmicutes	c__Bacilli	o__Lactobacillales	f__Aerococcaceae	g__Granulicatella	s__unclassified_mgs_3371
rs1274214	11	123603823	C	T	0.1206	0.02286	27.8319	1.499e-07	0.4097	1904	k__Bacteria|p__Firmicutes|c__Bacilli|o__Lactobacillales|f__Aerococcaceae|g__Granulicatella|s__unclassified_mgs_3371	k__Bacteria	p__Firmicutes	c__Bacilli	o__Lactobacillales	f__Aerococcaceae	g__Granulicatella	s__unclassified_mgs_3371
rs1523711	7	39909073	A	G	0.1147	0.02283	25.2415	5.543e-07	0.4029	1904	k__Bacteria|p__Firmicutes|c__Bacilli|o__Lactobacillales|f__Aerococcaceae|g__Granulicatella|s__unclassified_mgs_3371	k__Bacteria	p__Firmicutes	c__Bacilli	o__Lactobacillales	f__Aerococcaceae	g__Granulicatella	s__unclassified_mgs_3371
rs11706900	3	36307476	G	A	0.1121	0.02288	24.0049	1.056e-06	0.4389	1903	k__Bacteria|p__Firmicutes|c__Bacilli|o__Erysipelotrichales|f__Erysipelotrichaceae|g__Solobacterium|s__unclassified_mgs_2419	k__Bacteria	p__Firmicutes	c__Bacilli	o__Erysipelotrichales	f__Erysipelotrichaceae	g__Solobacterium	s__unclassified_mgs_2419
rs11722471	4	12311409	A	G	0.1072	0.02234	23.0263	1.74e-06	0.3854	1902	k__Bacteria|p__Spirochaetota|c__Spirochaetia|o__Treponematales|f__Treponemataceae|g__Treponema_B|s__unclassified_mgs_3482	k__Bacteria	p__Spirochaetota	c__Spirochaetia	o__Treponematales	f__Treponemataceae	g__Treponema_B	s__unclassified_mgs_3482
rs11723810	4	14363576	A	G	0.1053	0.02268	21.5561	3.627e-06	0.4676	1904	k__Bacteria|p__Firmicutes|c__Bacilli|o__Lactobacillales|f__Streptococcaceae|g__Streptococcus|s__unclassified_mgs_2302	k__Bacteria	p__Firmicutes	c__Bacilli	o__Lactobacillales	f__Streptococcaceae	g__Streptococcus	s__unclassified_mgs_2302
rs11725700	4	130700570	A	G	0.1109	0.02294	23.3709	1.434e-06	0.3475	1893	k__Bacteria|p__Firmicutes|c__Bacilli|o__Erysipelotrichales|f__Erysipelotrichaceae|g__Solobacterium|s__unclassified_mgs_1221	k__Bacteria	p__Firmicutes	c__Bacilli	o__Erysipelotrichales	f__Erysipelotrichaceae	g__Solobacterium	s__unclassified_mgs_1221
rs748709	21	36732437	T	C	0.1118	0.02296	23.7105	1.219e-06	0.3624	1893	k__Bacteria|p__Firmicutes|c__Bacilli|o__Erysipelotrichales|f__Erysipelotrichaceae|g__Solobacterium|s__unclassified_mgs_1221	k__Bacteria	p__Firmicutes	c__Bacilli	o__Erysipelotrichales	f__Erysipelotrichaceae	g__Solobacterium	s__unclassified_mgs_1221
rs11725920	4	108546783	T	C	-0.1083	0.02299	22.1911	2.666e-06	0.4086	1866	k__Bacteria|p__Patescibacteria|c__Saccharimonadia|o__Saccharimonadales|f__Saccharimonadaceae|g__unclassified_mgs_2626	k__Bacteria	p__Patescibacteria	c__Saccharimonadia	o__Saccharimonadales	f__Saccharimonadaceae	g__unclassified_mgs_2626	NA
rs34750884	20	61794361	T	C	0.1069	0.02306	21.49	3.826e-06	0.499	1866	k__Bacteria|p__Patescibacteria|c__Saccharimonadia|o__Saccharimonadales|f__Saccharimonadaceae|g__unclassified_mgs_2626	k__Bacteria	p__Patescibacteria	c__Saccharimonadia	o__Saccharimonadales	f__Saccharimonadaceae	g__unclassified_mgs_2626	NA
rs72622426	14	51264586	T	C	-0.1168	0.02343	24.8508	6.714e-07	0.2885	1866	k__Bacteria|p__Patescibacteria|c__Saccharimonadia|o__Saccharimonadales|f__Saccharimonadaceae|g__unclassified_mgs_2626	k__Bacteria	p__Patescibacteria	c__Saccharimonadia	o__Saccharimonadales	f__Saccharimonadaceae	g__unclassified_mgs_2626	NA
rs11746975	5	82791892	T	C	0.104	0.02221	21.9265	3.05e-06	0.4893	1898	k__Bacteria|p__Firmicutes|c__Bacilli|o__Lactobacillales|f__Streptococcaceae|g__Streptococcus|s__Streptococcus_infantis_I_mgs_1798	k__Bacteria	p__Firmicutes	c__Bacilli	o__Lactobacillales	f__Streptococcaceae	g__Streptococcus	s__Streptococcus_infantis_I_mgs_1798
rs73547069	19	41163234	G	A	0.124	0.02225	31.0587	2.838e-08	0.3	1898	k__Bacteria|p__Firmicutes|c__Bacilli|o__Lactobacillales|f__Streptococcaceae|g__Streptococcus|s__Streptococcus_infantis_I_mgs_1798	k__Bacteria	p__Firmicutes	c__Bacilli	o__Lactobacillales	f__Streptococcaceae	g__Streptococcus	s__Streptococcus_infantis_I_mgs_1798
rs11759173	6	148301910	C	T	-0.114	0.02285	24.8907	6.683e-07	0.4567	1900	k__Bacteria|p__Bacteroidota|c__Bacteroidia|o__Bacteroidales|f__Bacteroidaceae|g__F0040|s__unclassified_mgs_1890	k__Bacteria	p__Bacteroidota	c__Bacteroidia	o__Bacteroidales	f__Bacteroidaceae	g__F0040	s__unclassified_mgs_1890
rs4734659	8	102704763	G	A	-0.1062	0.02278	21.7341	3.366e-06	0.4467	1900	k__Bacteria|p__Bacteroidota|c__Bacteroidia|o__Bacteroidales|f__Bacteroidaceae|g__F0040|s__unclassified_mgs_1890	k__Bacteria	p__Bacteroidota	c__Bacteroidia	o__Bacteroidales	f__Bacteroidaceae	g__F0040	s__unclassified_mgs_1890
rs11763536	7	97448782	T	C	0.1047	0.02242	21.8083	3.243e-06	0.4332	1905	k__Bacteria|p__Campylobacterota|c__Campylobacteria|o__Campylobacterales|f__Campylobacteraceae|g__Campylobacter_A|s__unclassified_mgs_1022	k__Bacteria	p__Campylobacterota	c__Campylobacteria	o__Campylobacterales	f__Campylobacteraceae	g__Campylobacter_A	s__unclassified_mgs_1022
rs2073371	21	31120886	G	A	0.1114	0.02236	24.8214	6.865e-07	0.3778	1905	k__Bacteria|p__Campylobacterota|c__Campylobacteria|o__Campylobacterales|f__Campylobacteraceae|g__Campylobacter_A|s__unclassified_mgs_1022	k__Bacteria	p__Campylobacterota	c__Campylobacteria	o__Campylobacterales	f__Campylobacteraceae	g__Campylobacter_A	s__unclassified_mgs_1022
rs7567076	2	2656300	C	T	-0.1092	0.02242	23.7232	1.191e-06	0.4937	1905	k__Bacteria|p__Campylobacterota|c__Campylobacteria|o__Campylobacterales|f__Campylobacteraceae|g__Campylobacter_A|s__unclassified_mgs_1022	k__Bacteria	p__Campylobacterota	c__Campylobacteria	o__Campylobacterales	f__Campylobacteraceae	g__Campylobacter_A	s__unclassified_mgs_1022
rs11767305	7	143377673	A	G	-0.1044	0.02231	21.8979	3.061e-06	0.4138	1898	k__Bacteria|p__Firmicutes|c__Bacilli|o__Lactobacillales|f__Streptococcaceae|g__Streptococcus|s__unclassified_mgs_2821	k__Bacteria	p__Firmicutes	c__Bacilli	o__Lactobacillales	f__Streptococcaceae	g__Streptococcus	s__unclassified_mgs_2821
rs11784705	8	60195037	A	C	0.1124	0.02285	24.1969	9.516e-07	0.4663	1903	k__Bacteria|p__Firmicutes|c__Bacilli|o__Lactobacillales|f__Streptococcaceae|g__Streptococcus|s__unclassified_mgs_1963	k__Bacteria	p__Firmicutes	c__Bacilli	o__Lactobacillales	f__Streptococcaceae	g__Streptococcus	s__unclassified_mgs_1963
rs4705436	5	146565629	T	C	0.1086	0.02286	22.5687	2.181e-06	0.4713	1903	k__Bacteria|p__Firmicutes|c__Bacilli|o__Lactobacillales|f__Streptococcaceae|g__Streptococcus|s__unclassified_mgs_1963	k__Bacteria	p__Firmicutes	c__Bacilli	o__Lactobacillales	f__Streptococcaceae	g__Streptococcus	s__unclassified_mgs_1963
rs11786922	8	29622217	A	G	-0.1034	0.02237	21.3653	4.071e-06	0.4898	1910	k__Bacteria|p__Firmicutes|c__Bacilli|o__Lactobacillales|f__Streptococcaceae|g__Streptococcus|s__Streptococcus_parasanguinis_C_mgs_358	k__Bacteria	p__Firmicutes	c__Bacilli	o__Lactobacillales	f__Streptococcaceae	g__Streptococcus	s__Streptococcus_parasanguinis_C_mgs_358
rs696962	1	208423452	T	C	-0.1031	0.02236	21.2605	4.296e-06	0.4802	1910	k__Bacteria|p__Firmicutes|c__Bacilli|o__Lactobacillales|f__Streptococcaceae|g__Streptococcus|s__Streptococcus_parasanguinis_C_mgs_358	k__Bacteria	p__Firmicutes	c__Bacilli	o__Lactobacillales	f__Streptococcaceae	g__Streptococcus	s__Streptococcus_parasanguinis_C_mgs_358
rs11790276	9	19751161	G	A	-0.106	0.02259	22.0181	2.916e-06	0.4718	1906	k__Bacteria|p__Firmicutes|c__Bacilli|o__Lactobacillales|f__Aerococcaceae|g__Granulicatella|s__Granulicatella_maltaromaticum_mgs_3171	k__Bacteria	p__Firmicutes	c__Bacilli	o__Lactobacillales	f__Aerococcaceae	g__Granulicatella	s__Granulicatella_maltaromaticum_mgs_3171
rs76082357	14	47400731	T	C	-0.1086	0.02265	22.9892	1.767e-06	0.4749	1906	k__Bacteria|p__Firmicutes|c__Bacilli|o__Lactobacillales|f__Aerococcaceae|g__Granulicatella|s__Granulicatella_maltaromaticum_mgs_3171	k__Bacteria	p__Firmicutes	c__Bacilli	o__Lactobacillales	f__Aerococcaceae	g__Granulicatella	s__Granulicatella_maltaromaticum_mgs_3171
rs11823930	11	115266921	A	G	0.1118	0.02227	25.2025	5.599e-07	0.3726	1915	k__Bacteria|p__Firmicutes|c__Negativicutes|o__Veillonellales|f__Veillonellaceae|g__Veillonella|s__Veillonella_atypica_mgs_1940	k__Bacteria	p__Firmicutes	c__Negativicutes	o__Veillonellales	f__Veillonellaceae	g__Veillonella	s__Veillonella_atypica_mgs_1940
rs4845956	1	10745411	C	T	-0.1169	0.02229	27.5048	1.768e-07	0.2982	1915	k__Bacteria|p__Firmicutes|c__Negativicutes|o__Veillonellales|f__Veillonellaceae|g__Veillonella|s__Veillonella_atypica_mgs_1940	k__Bacteria	p__Firmicutes	c__Negativicutes	o__Veillonellales	f__Veillonellaceae	g__Veillonella	s__Veillonella_atypica_mgs_1940
rs7480193	11	86150377	A	G	-0.1072	0.02226	23.1921	1.59e-06	0.3786	1915	k__Bacteria|p__Firmicutes|c__Negativicutes|o__Veillonellales|f__Veillonellaceae|g__Veillonella|s__Veillonella_atypica_mgs_1940	k__Bacteria	p__Firmicutes	c__Negativicutes	o__Veillonellales	f__Veillonellaceae	g__Veillonella	s__Veillonella_atypica_mgs_1940
rs11823930	11	115266921	A	G	0.111	0.02253	24.273	9.143e-07	0.3726	1908	k__Bacteria|p__Firmicutes|c__Bacilli|o__Erysipelotrichales|f__Erysipelotrichaceae|g__Solobacterium|s__unclassified_mgs_2053	k__Bacteria	p__Firmicutes	c__Bacilli	o__Erysipelotrichales	f__Erysipelotrichaceae	g__Solobacterium	s__unclassified_mgs_2053
rs976314	18	39036241	C	T	0.1042	0.02255	21.3522	4.086e-06	0.4739	1908	k__Bacteria|p__Firmicutes|c__Bacilli|o__Erysipelotrichales|f__Erysipelotrichaceae|g__Solobacterium|s__unclassified_mgs_2053	k__Bacteria	p__Firmicutes	c__Bacilli	o__Erysipelotrichales	f__Erysipelotrichaceae	g__Solobacterium	s__unclassified_mgs_2053
rs11823930	11	115266921	A	G	0.1088	0.02228	23.8467	1.139e-06	0.3726	1912	k__Bacteria|p__Firmicutes|c__Negativicutes|o__Veillonellales|f__Veillonellaceae|g__Veillonella|s__unclassified_mgs_3585	k__Bacteria	p__Firmicutes	c__Negativicutes	o__Veillonellales	f__Veillonellaceae	g__Veillonella	s__unclassified_mgs_3585
rs4845956	1	10745411	C	T	-0.1119	0.02231	25.1571	5.747e-07	0.2982	1912	k__Bacteria|p__Firmicutes|c__Negativicutes|o__Veillonellales|f__Veillonellaceae|g__Veillonella|s__unclassified_mgs_3585	k__Bacteria	p__Firmicutes	c__Negativicutes	o__Veillonellales	f__Veillonellaceae	g__Veillonella	s__unclassified_mgs_3585
rs11823930	11	115266921	A	G	0.1131	0.02251	25.2449	5.483e-07	0.3726	1910	k__Bacteria|p__Firmicutes|c__Clostridia|o__Peptostreptococcales|f__Anaerovoracaceae|g__Mogibacterium|s__Mogibacterium_diversum_mgs_3337	k__Bacteria	p__Firmicutes	c__Clostridia	o__Peptostreptococcales	f__Anaerovoracaceae	g__Mogibacterium	s__Mogibacterium_diversum_mgs_3337
rs229214	14	30530467	G	A	-0.1049	0.02256	21.6209	3.522e-06	0.4232	1910	k__Bacteria|p__Firmicutes|c__Clostridia|o__Peptostreptococcales|f__Anaerovoracaceae|g__Mogibacterium|s__Mogibacterium_diversum_mgs_3337	k__Bacteria	p__Firmicutes	c__Clostridia	o__Peptostreptococcales	f__Anaerovoracaceae	g__Mogibacterium	s__Mogibacterium_diversum_mgs_3337
rs2720424	16	51543819	G	C	-0.1129	0.02257	25.0222	6.256e-07	0.3305	1910	k__Bacteria|p__Firmicutes|c__Clostridia|o__Peptostreptococcales|f__Anaerovoracaceae|g__Mogibacterium|s__Mogibacterium_diversum_mgs_3337	k__Bacteria	p__Firmicutes	c__Clostridia	o__Peptostreptococcales	f__Anaerovoracaceae	g__Mogibacterium	s__Mogibacterium_diversum_mgs_3337
rs11840914	13	21015950	C	T	0.1155	0.02246	26.4451	3.002e-07	0.4786	1900	k__Bacteria|p__Campylobacterota|c__Campylobacteria|o__Campylobacterales|f__Campylobacteraceae|g__Campylobacter_A|s__unclassified_mgs_1149	k__Bacteria	p__Campylobacterota	c__Campylobacteria	o__Campylobacterales	f__Campylobacteraceae	g__Campylobacter_A	s__unclassified_mgs_1149
rs2073371	21	31120886	G	A	0.1076	0.02247	22.9308	1.802e-06	0.3778	1900	k__Bacteria|p__Campylobacterota|c__Campylobacteria|o__Campylobacterales|f__Campylobacteraceae|g__Campylobacter_A|s__unclassified_mgs_1149	k__Bacteria	p__Campylobacterota	c__Campylobacteria	o__Campylobacterales	f__Campylobacteraceae	g__Campylobacter_A	s__unclassified_mgs_1149
rs11850172	14	86400167	T	G	0.1126	0.02257	24.8894	6.708e-07	0.3843	1905	k__Bacteria|p__Bacteroidota|c__Bacteroidia|o__Bacteroidales|f__Bacteroidaceae|g__Prevotella|s__Prevotella_pleuritidis_mgs_61	k__Bacteria	p__Bacteroidota	c__Bacteroidia	o__Bacteroidales	f__Bacteroidaceae	g__Prevotella	s__Prevotella_pleuritidis_mgs_61
rs11850614	14	20851184	T	G	0.1102	0.02283	23.2998	1.517e-06	0.4836	1897	k__Bacteria|p__Firmicutes|c__Clostridia|o__Lachnospirales|f__Lachnospiraceae|g__F0428|s__unclassified_mgs_516	k__Bacteria	p__Firmicutes	c__Clostridia	o__Lachnospirales	f__Lachnospiraceae	g__F0428	s__unclassified_mgs_516
rs12471533	2	79683622	A	C	-0.1084	0.02284	22.5251	2.258e-06	0.348	1897	k__Bacteria|p__Firmicutes|c__Clostridia|o__Lachnospirales|f__Lachnospiraceae|g__F0428|s__unclassified_mgs_516	k__Bacteria	p__Firmicutes	c__Clostridia	o__Lachnospirales	f__Lachnospiraceae	g__F0428	s__unclassified_mgs_516
rs78806879	19	8066999	G	C	0.108	0.02284	22.3592	2.423e-06	0.4117	1897	k__Bacteria|p__Firmicutes|c__Clostridia|o__Lachnospirales|f__Lachnospiraceae|g__F0428|s__unclassified_mgs_516	k__Bacteria	p__Firmicutes	c__Clostridia	o__Lachnospirales	f__Lachnospiraceae	g__F0428	s__unclassified_mgs_516
rs11858287	15	100348181	T	C	-0.1094	0.02263	23.3704	1.453e-06	0.4974	1895	k__Bacteria|p__Firmicutes|c__Bacilli|o__Erysipelotrichales|f__Erysipelotrichaceae|g__Solobacterium|s__unclassified_mgs_1206	k__Bacteria	p__Firmicutes	c__Bacilli	o__Erysipelotrichales	f__Erysipelotrichaceae	g__Solobacterium	s__unclassified_mgs_1206
rs11862161	16	79968863	G	T	0.1118	0.02273	24.1927	9.486e-07	0.471	1907	k__Bacteria|p__Firmicutes|c__Bacilli|o__Lactobacillales|f__Streptococcaceae|g__Streptococcus|s__unclassified_mgs_1889	k__Bacteria	p__Firmicutes	c__Bacilli	o__Lactobacillales	f__Streptococcaceae	g__Streptococcus	s__unclassified_mgs_1889
rs1186710	2	61461592	T	A	-0.1093	0.0234	21.8177	3.246e-06	0.4052	1831	k__Bacteria|p__Patescibacteria|c__Saccharimonadia|o__Saccharimonadales|f__Saccharimonadaceae|g__unclassified_mgs_2796|s__unclassified_mgs_2796	k__Bacteria	p__Patescibacteria	c__Saccharimonadia	o__Saccharimonadales	f__Saccharimonadaceae	g__unclassified_mgs_2796	s__unclassified_mgs_2796
rs6487074	12	20301100	C	T	0.1078	0.02328	21.4423	3.904e-06	0.4094	1831	k__Bacteria|p__Patescibacteria|c__Saccharimonadia|o__Saccharimonadales|f__Saccharimonadaceae|g__unclassified_mgs_2796|s__unclassified_mgs_2796	k__Bacteria	p__Patescibacteria	c__Saccharimonadia	o__Saccharimonadales	f__Saccharimonadaceae	g__unclassified_mgs_2796	s__unclassified_mgs_2796
rs11867945	17	6026455	T	C	-0.1215	0.02268	28.699	9.453e-08	0.2423	1903	k__Bacteria|p__Proteobacteria|c__Gammaproteobacteria|o__Burkholderiales|f__Neisseriaceae|g__Kingella_B|s__unclassified_mgs_824	k__Bacteria	p__Proteobacteria	c__Gammaproteobacteria	o__Burkholderiales	f__Neisseriaceae	g__Kingella_B	s__unclassified_mgs_824
rs12678650	8	17694610	G	T	-0.1151	0.02254	26.0761	3.572e-07	0.4326	1903	k__Bacteria|p__Proteobacteria|c__Gammaproteobacteria|o__Burkholderiales|f__Neisseriaceae|g__Kingella_B|s__unclassified_mgs_824	k__Bacteria	p__Proteobacteria	c__Gammaproteobacteria	o__Burkholderiales	f__Neisseriaceae	g__Kingella_B	s__unclassified_mgs_824
rs2210548	1	190692706	C	A	0.1093	0.02265	23.2865	1.495e-06	0.4345	1903	k__Bacteria|p__Proteobacteria|c__Gammaproteobacteria|o__Burkholderiales|f__Neisseriaceae|g__Kingella_B|s__unclassified_mgs_824	k__Bacteria	p__Proteobacteria	c__Gammaproteobacteria	o__Burkholderiales	f__Neisseriaceae	g__Kingella_B	s__unclassified_mgs_824
rs11872132	18	44036925	C	T	0.1061	0.02286	21.5416	3.68e-06	0.4619	1901	k__Bacteria|p__Firmicutes|c__Clostridia|o__TANB77|f__CAG-508|g__CAG-793|s__unclassified_mgs_2130	k__Bacteria	p__Firmicutes	c__Clostridia	o__TANB77	f__CAG-508	g__CAG-793	s__unclassified_mgs_2130
rs1994519	11	6320518	C	T	-0.108	0.02275	22.5364	2.185e-06	0.3601	1901	k__Bacteria|p__Firmicutes|c__Clostridia|o__TANB77|f__CAG-508|g__CAG-793|s__unclassified_mgs_2130	k__Bacteria	p__Firmicutes	c__Clostridia	o__TANB77	f__CAG-508	g__CAG-793	s__unclassified_mgs_2130
rs73027616	6	160191001	A	G	0.1097	0.02273	23.2924	1.491e-06	0.348	1901	k__Bacteria|p__Firmicutes|c__Clostridia|o__TANB77|f__CAG-508|g__CAG-793|s__unclassified_mgs_2130	k__Bacteria	p__Firmicutes	c__Clostridia	o__TANB77	f__CAG-508	g__CAG-793	s__unclassified_mgs_2130
rs11891108	2	133955448	C	A	0.1087	0.02264	23.0519	1.71e-06	0.4384	1885	k__Bacteria|p__Proteobacteria|c__Gammaproteobacteria|o__Enterobacterales|f__Pasteurellaceae|g__Haemophilus_D|s__unclassified_mgs_1266	k__Bacteria	p__Proteobacteria	c__Gammaproteobacteria	o__Enterobacterales	f__Pasteurellaceae	g__Haemophilus_D	s__unclassified_mgs_1266
rs1398859	1	227212096	G	T	0.1218	0.02256	29.1485	7.573e-08	0.3765	1885	k__Bacteria|p__Proteobacteria|c__Gammaproteobacteria|o__Enterobacterales|f__Pasteurellaceae|g__Haemophilus_D|s__unclassified_mgs_1266	k__Bacteria	p__Proteobacteria	c__Gammaproteobacteria	o__Enterobacterales	f__Pasteurellaceae	g__Haemophilus_D	s__unclassified_mgs_1266
rs11891265	2	5787736	T	C	0.1096	0.02275	23.2091	1.579e-06	0.3817	1899	k__Bacteria|p__Firmicutes|c__Bacilli|o__Erysipelotrichales|f__Erysipelotrichaceae|g__Solobacterium|s__unclassified_mgs_895	k__Bacteria	p__Firmicutes	c__Bacilli	o__Erysipelotrichales	f__Erysipelotrichaceae	g__Solobacterium	s__unclassified_mgs_895
rs6577245	1	101384274	G	A	-0.1054	0.02256	21.8275	3.185e-06	0.4919	1899	k__Bacteria|p__Firmicutes|c__Bacilli|o__Erysipelotrichales|f__Erysipelotrichaceae|g__Solobacterium|s__unclassified_mgs_895	k__Bacteria	p__Firmicutes	c__Bacilli	o__Erysipelotrichales	f__Erysipelotrichaceae	g__Solobacterium	s__unclassified_mgs_895
rs11926193	3	26663404	C	T	-0.113	0.02274	24.6931	7.372e-07	0.3201	1901	k__Bacteria|p__Firmicutes|c__Bacilli|o__Lactobacillales|f__Streptococcaceae|g__Streptococcus|s__unclassified_mgs_2388	k__Bacteria	p__Firmicutes	c__Bacilli	o__Lactobacillales	f__Streptococcaceae	g__Streptococcus	s__unclassified_mgs_2388
rs11935471	4	110572064	G	A	-0.1182	0.02301	26.3877	3.066e-07	0.4802	1880	k__Bacteria|p__Patescibacteria|c__Saccharimonadia|o__Saccharimonadales|f__Saccharimonadaceae|g__unclassified_mgs_1768|s__unclassified_mgs_1768	k__Bacteria	p__Patescibacteria	c__Saccharimonadia	o__Saccharimonadales	f__Saccharimonadaceae	g__unclassified_mgs_1768	s__unclassified_mgs_1768
rs358712	3	155700182	G	A	-0.108	0.02297	22.1068	2.787e-06	0.4671	1880	k__Bacteria|p__Patescibacteria|c__Saccharimonadia|o__Saccharimonadales|f__Saccharimonadaceae|g__unclassified_mgs_1768|s__unclassified_mgs_1768	k__Bacteria	p__Patescibacteria	c__Saccharimonadia	o__Saccharimonadales	f__Saccharimonadaceae	g__unclassified_mgs_1768	s__unclassified_mgs_1768
rs1193739	6	659913	T	C	0.1147	0.02284	25.2194	5.559e-07	0.2924	1899	k__Bacteria|p__Firmicutes|c__Clostridia|o__Lachnospirales|f__Lachnospiraceae|g__Oribacterium|s__unclassified_mgs_1447	k__Bacteria	p__Firmicutes	c__Clostridia	o__Lachnospirales	f__Lachnospiraceae	g__Oribacterium	s__unclassified_mgs_1447
rs6580164	5	155517342	C	A	0.1204	0.0228	27.8858	1.44e-07	0.4619	1899	k__Bacteria|p__Firmicutes|c__Clostridia|o__Lachnospirales|f__Lachnospiraceae|g__Oribacterium|s__unclassified_mgs_1447	k__Bacteria	p__Firmicutes	c__Clostridia	o__Lachnospirales	f__Lachnospiraceae	g__Oribacterium	s__unclassified_mgs_1447
rs6709306	2	165246106	G	T	-0.1042	0.02276	20.96	4.985e-06	0.4324	1899	k__Bacteria|p__Firmicutes|c__Clostridia|o__Lachnospirales|f__Lachnospiraceae|g__Oribacterium|s__unclassified_mgs_1447	k__Bacteria	p__Firmicutes	c__Clostridia	o__Lachnospirales	f__Lachnospiraceae	g__Oribacterium	s__unclassified_mgs_1447
rs11954173	5	413954	A	G	0.1067	0.02258	22.3296	2.468e-06	0.3648	1898	k__Bacteria|p__Fusobacteriota|c__Fusobacteriia|o__Fusobacteriales|f__Fusobacteriaceae|g__Fusobacterium|s__unclassified_mgs_2160	k__Bacteria	p__Fusobacteriota	c__Fusobacteriia	o__Fusobacteriales	f__Fusobacteriaceae	g__Fusobacterium	s__unclassified_mgs_2160
rs3749395	3	127036291	T	C	-0.1197	0.02263	27.9782	1.378e-07	0.3556	1898	k__Bacteria|p__Fusobacteriota|c__Fusobacteriia|o__Fusobacteriales|f__Fusobacteriaceae|g__Fusobacterium|s__unclassified_mgs_2160	k__Bacteria	p__Fusobacteriota	c__Fusobacteriia	o__Fusobacteriales	f__Fusobacteriaceae	g__Fusobacterium	s__unclassified_mgs_2160
rs1196172	2	182071095	T	C	-0.1042	0.02263	21.2015	4.401e-06	0.4611	1904	k__Bacteria|p__Firmicutes|c__Clostridia|o__4C28d-15|f__CAG-917|g__unclassified_mgs_3053	k__Bacteria	p__Firmicutes	c__Clostridia	o__4C28d-15	f__CAG-917	g__unclassified_mgs_3053	NA
rs12601242	17	9443760	C	T	-0.1116	0.02252	24.5579	7.912e-07	0.3869	1904	k__Bacteria|p__Firmicutes|c__Clostridia|o__4C28d-15|f__CAG-917|g__unclassified_mgs_3053	k__Bacteria	p__Firmicutes	c__Clostridia	o__4C28d-15	f__CAG-917	g__unclassified_mgs_3053	NA
rs11975589	7	38668949	A	C	-0.105	0.0226	21.5855	3.605e-06	0.494	1889	k__Bacteria|p__Firmicutes|c__Clostridia|o__Lachnospirales|f__Lachnospiraceae|g__Stomatobaculum|s__unclassified_mgs_987	k__Bacteria	p__Firmicutes	c__Clostridia	o__Lachnospirales	f__Lachnospiraceae	g__Stomatobaculum	s__unclassified_mgs_987
rs12475639	2	99314447	G	A	0.1094	0.02258	23.474	1.362e-06	0.3431	1889	k__Bacteria|p__Firmicutes|c__Clostridia|o__Lachnospirales|f__Lachnospiraceae|g__Stomatobaculum|s__unclassified_mgs_987	k__Bacteria	p__Firmicutes	c__Clostridia	o__Lachnospirales	f__Lachnospiraceae	g__Stomatobaculum	s__unclassified_mgs_987
rs61117436	10	126245965	C	T	-0.1048	0.0226	21.5033	3.763e-06	0.4671	1889	k__Bacteria|p__Firmicutes|c__Clostridia|o__Lachnospirales|f__Lachnospiraceae|g__Stomatobaculum|s__unclassified_mgs_987	k__Bacteria	p__Firmicutes	c__Clostridia	o__Lachnospirales	f__Lachnospiraceae	g__Stomatobaculum	s__unclassified_mgs_987
rs11976766	7	157966851	G	A	0.107	0.0228	22.0241	2.919e-06	0.4862	1894	k__Bacteria|p__Actinobacteriota|c__Actinobacteria|o__Actinomycetales|f__Actinomycetaceae|g__Pauljensenia|s__Pauljensenia_sp000466265_mgs_1115	k__Bacteria	p__Actinobacteriota	c__Actinobacteria	o__Actinomycetales	f__Actinomycetaceae	g__Pauljensenia	s__Pauljensenia_sp000466265_mgs_1115
rs11976766	7	157966851	G	A	0.106	0.02294	21.3513	4.032e-06	0.4862	1875	k__Bacteria|p__Patescibacteria|c__Saccharimonadia|o__Saccharimonadales|f__Saccharimonadaceae|g__TM7x|s__unclassified_mgs_958	k__Bacteria	p__Patescibacteria	c__Saccharimonadia	o__Saccharimonadales	f__Saccharimonadaceae	g__TM7x	s__unclassified_mgs_958
rs11976766	7	157966851	G	A	0.1047	0.02277	21.143	4.512e-06	0.4862	1885	k__Bacteria|p__Actinobacteriota|c__Coriobacteriia|o__Coriobacteriales|f__Atopobiaceae|g__Lancefieldella|s__unclassified_mgs_977	k__Bacteria	p__Actinobacteriota	c__Coriobacteriia	o__Coriobacteriales	f__Atopobiaceae	g__Lancefieldella	s__unclassified_mgs_977
rs1569534	6	135130442	T	C	0.1101	0.02298	22.9549	1.786e-06	0.3225	1885	k__Bacteria|p__Actinobacteriota|c__Coriobacteriia|o__Coriobacteriales|f__Atopobiaceae|g__Lancefieldella|s__unclassified_mgs_977	k__Bacteria	p__Actinobacteriota	c__Coriobacteriia	o__Coriobacteriales	f__Atopobiaceae	g__Lancefieldella	s__unclassified_mgs_977
rs661727	5	180768862	A	G	-0.1122	0.02272	24.3876	8.587e-07	0.3606	1885	k__Bacteria|p__Actinobacteriota|c__Coriobacteriia|o__Coriobacteriales|f__Atopobiaceae|g__Lancefieldella|s__unclassified_mgs_977	k__Bacteria	p__Actinobacteriota	c__Coriobacteriia	o__Coriobacteriales	f__Atopobiaceae	g__Lancefieldella	s__unclassified_mgs_977
rs11981822	7	78439067	T	C	0.1063	0.02292	21.5098	3.784e-06	0.4666	1866	k__Bacteria|p__Patescibacteria|c__Saccharimonadia|o__Saccharimonadales|f__Saccharimonadaceae|g__unclassified_mgs_549|s__unclassified_mgs_549	k__Bacteria	p__Patescibacteria	c__Saccharimonadia	o__Saccharimonadales	f__Saccharimonadaceae	g__unclassified_mgs_549	s__unclassified_mgs_549
rs11985911	8	20074577	C	T	0.1074	0.02251	22.7645	1.976e-06	0.3747	1892	k__Bacteria|p__Proteobacteria|c__Gammaproteobacteria|o__Enterobacterales|f__Pasteurellaceae|g__Haemophilus_D|s__Haemophilus_D_parainfluenzae_L_mgs_3230	k__Bacteria	p__Proteobacteria	c__Gammaproteobacteria	o__Enterobacterales	f__Pasteurellaceae	g__Haemophilus_D	s__Haemophilus_D_parainfluenzae_L_mgs_3230
rs1862577	5	37721763	G	A	-0.1054	0.02251	21.9245	3.034e-06	0.4462	1892	k__Bacteria|p__Proteobacteria|c__Gammaproteobacteria|o__Enterobacterales|f__Pasteurellaceae|g__Haemophilus_D|s__Haemophilus_D_parainfluenzae_L_mgs_3230	k__Bacteria	p__Proteobacteria	c__Gammaproteobacteria	o__Enterobacterales	f__Pasteurellaceae	g__Haemophilus_D	s__Haemophilus_D_parainfluenzae_L_mgs_3230
rs6122248	20	64119767	C	T	-0.1058	0.02249	22.1306	2.772e-06	0.4238	1892	k__Bacteria|p__Proteobacteria|c__Gammaproteobacteria|o__Enterobacterales|f__Pasteurellaceae|g__Haemophilus_D|s__Haemophilus_D_parainfluenzae_L_mgs_3230	k__Bacteria	p__Proteobacteria	c__Gammaproteobacteria	o__Enterobacterales	f__Pasteurellaceae	g__Haemophilus_D	s__Haemophilus_D_parainfluenzae_L_mgs_3230
rs1202294	6	19930764	C	A	-0.1119	0.0227	24.3001	9.053e-07	0.4567	1899	k__Bacteria|p__Actinobacteriota|c__Actinobacteria|o__Actinomycetales|f__Micrococcaceae|g__Rothia|s__unclassified_mgs_1368	k__Bacteria	p__Actinobacteriota	c__Actinobacteria	o__Actinomycetales	f__Micrococcaceae	g__Rothia	s__unclassified_mgs_1368
rs1202294	6	19930764	C	A	-0.1094	0.02267	23.288	1.497e-06	0.4567	1900	k__Bacteria|p__Actinobacteriota|c__Actinobacteria|o__Actinomycetales|f__Micrococcaceae|g__Rothia|s__Rothia_sp001808955_mgs_2280	k__Bacteria	p__Actinobacteriota	c__Actinobacteria	o__Actinomycetales	f__Micrococcaceae	g__Rothia	s__Rothia_sp001808955_mgs_2280
rs12043185	1	2269393	A	G	-0.1046	0.0225	21.6122	3.611e-06	0.4084	1894	k__Bacteria|p__Campylobacterota|c__Campylobacteria|o__Campylobacterales|f__Campylobacteraceae|g__Campylobacter_A|s__unclassified_mgs_2445	k__Bacteria	p__Campylobacterota	c__Campylobacteria	o__Campylobacterales	f__Campylobacteraceae	g__Campylobacter_A	s__unclassified_mgs_2445
rs7184591	16	75219537	G	A	-0.1115	0.02248	24.6012	7.657e-07	0.3345	1894	k__Bacteria|p__Campylobacterota|c__Campylobacteria|o__Campylobacterales|f__Campylobacteraceae|g__Campylobacter_A|s__unclassified_mgs_2445	k__Bacteria	p__Campylobacterota	c__Campylobacteria	o__Campylobacterales	f__Campylobacteraceae	g__Campylobacter_A	s__unclassified_mgs_2445
rs12053659	21	33045235	G	A	-0.1108	0.0225	24.2502	9.193e-07	0.3303	1896	k__Bacteria|p__Actinobacteriota|c__Actinobacteria|o__Actinomycetales|f__Actinomycetaceae|g__Pauljensenia|s__unclassified_mgs_682	k__Bacteria	p__Actinobacteriota	c__Actinobacteria	o__Actinomycetales	f__Actinomycetaceae	g__Pauljensenia	s__unclassified_mgs_682
rs1622443	7	137675421	G	A	0.1048	0.0225	21.6949	3.419e-06	0.4321	1896	k__Bacteria|p__Actinobacteriota|c__Actinobacteria|o__Actinomycetales|f__Actinomycetaceae|g__Pauljensenia|s__unclassified_mgs_682	k__Bacteria	p__Actinobacteriota	c__Actinobacteria	o__Actinomycetales	f__Actinomycetaceae	g__Pauljensenia	s__unclassified_mgs_682
rs1921606	2	49445273	T	G	-0.112	0.02265	24.4512	8.395e-07	0.4225	1896	k__Bacteria|p__Actinobacteriota|c__Actinobacteria|o__Actinomycetales|f__Actinomycetaceae|g__Pauljensenia|s__unclassified_mgs_682	k__Bacteria	p__Actinobacteriota	c__Actinobacteria	o__Actinomycetales	f__Actinomycetaceae	g__Pauljensenia	s__unclassified_mgs_682
rs1206112	6	96993679	C	T	0.1117	0.02271	24.192	9.521e-07	0.4822	1892	k__Bacteria|p__Firmicutes|c__Bacilli|o__Lactobacillales|f__Aerococcaceae|g__Granulicatella|s__unclassified_mgs_1528	k__Bacteria	p__Firmicutes	c__Bacilli	o__Lactobacillales	f__Aerococcaceae	g__Granulicatella	s__unclassified_mgs_1528
rs58619521	4	160585258	C	G	-0.1069	0.02266	22.2554	2.594e-06	0.4021	1892	k__Bacteria|p__Firmicutes|c__Bacilli|o__Lactobacillales|f__Aerococcaceae|g__Granulicatella|s__unclassified_mgs_1528	k__Bacteria	p__Firmicutes	c__Bacilli	o__Lactobacillales	f__Aerococcaceae	g__Granulicatella	s__unclassified_mgs_1528
rs953369	2	176413937	T	G	0.1045	0.02274	21.1179	4.628e-06	0.489	1892	k__Bacteria|p__Firmicutes|c__Bacilli|o__Lactobacillales|f__Aerococcaceae|g__Granulicatella|s__unclassified_mgs_1528	k__Bacteria	p__Firmicutes	c__Bacilli	o__Lactobacillales	f__Aerococcaceae	g__Granulicatella	s__unclassified_mgs_1528
rs12064174	1	194116920	G	A	-0.1053	0.02274	21.4425	3.936e-06	0.4405	1905	k__Bacteria|p__Firmicutes|c__Bacilli|o__Lactobacillales|f__Streptococcaceae|g__Streptococcus|s__unclassified_mgs_2033	k__Bacteria	p__Firmicutes	c__Bacilli	o__Lactobacillales	f__Streptococcaceae	g__Streptococcus	s__unclassified_mgs_2033
rs12074878	1	8969655	G	A	-0.1097	0.0228	23.1496	1.638e-06	0.4149	1902	k__Bacteria|p__Firmicutes|c__Bacilli|o__Staphylococcales|f__Gemellaceae|g__Gemella|s__unclassified_mgs_2203	k__Bacteria	p__Firmicutes	c__Bacilli	o__Staphylococcales	f__Gemellaceae	g__Gemella	s__unclassified_mgs_2203
rs12313413	12	120093484	G	A	-0.1055	0.02276	21.4862	3.831e-06	0.4167	1902	k__Bacteria|p__Firmicutes|c__Bacilli|o__Staphylococcales|f__Gemellaceae|g__Gemella|s__unclassified_mgs_2203	k__Bacteria	p__Firmicutes	c__Bacilli	o__Staphylococcales	f__Gemellaceae	g__Gemella	s__unclassified_mgs_2203
rs12117020	1	166855343	T	C	-0.1111	0.0227	23.9539	1.076e-06	0.3413	1903	k__Bacteria|p__Firmicutes|c__Negativicutes|o__Veillonellales|f__Veillonellaceae|g__F0422|s__unclassified_mgs_2197	k__Bacteria	p__Firmicutes	c__Negativicutes	o__Veillonellales	f__Veillonellaceae	g__F0422	s__unclassified_mgs_2197
rs1496251	12	116643636	G	A	-0.1087	0.02245	23.4437	1.392e-06	0.4003	1903	k__Bacteria|p__Firmicutes|c__Negativicutes|o__Veillonellales|f__Veillonellaceae|g__F0422|s__unclassified_mgs_2197	k__Bacteria	p__Firmicutes	c__Negativicutes	o__Veillonellales	f__Veillonellaceae	g__F0422	s__unclassified_mgs_2197
rs12128169	1	48204743	A	G	-0.11	0.02223	24.4854	8.163e-07	0.3366	1898	k__Bacteria|p__Spirochaetota|c__Spirochaetia|o__Treponematales|f__Treponemataceae|g__Treponema_C|s__unclassified_mgs_1211	k__Bacteria	p__Spirochaetota	c__Spirochaetia	o__Treponematales	f__Treponemataceae	g__Treponema_C	s__unclassified_mgs_1211
rs12138077	1	242840912	A	G	0.1054	0.02247	22.0027	2.902e-06	0.453	1899	k__Bacteria|p__Firmicutes|c__Bacilli|o__Lactobacillales|f__Streptococcaceae|g__Streptococcus|s__unclassified_mgs_1204	k__Bacteria	p__Firmicutes	c__Bacilli	o__Lactobacillales	f__Streptococcaceae	g__Streptococcus	s__unclassified_mgs_1204
rs7935366	11	70139512	T	C	0.1067	0.02251	22.4687	2.297e-06	0.411	1899	k__Bacteria|p__Firmicutes|c__Bacilli|o__Lactobacillales|f__Streptococcaceae|g__Streptococcus|s__unclassified_mgs_1204	k__Bacteria	p__Firmicutes	c__Bacilli	o__Lactobacillales	f__Streptococcaceae	g__Streptococcus	s__unclassified_mgs_1204
rs12139099	1	48225892	G	A	-0.1098	0.02267	23.4586	1.383e-06	0.3478	1902	k__Bacteria|p__Bacteroidota|c__Bacteroidia|o__Bacteroidales|f__Bacteroidaceae|g__Prevotella|s__Prevotella_conceptionensis_mgs_1136	k__Bacteria	p__Bacteroidota	c__Bacteroidia	o__Bacteroidales	f__Bacteroidaceae	g__Prevotella	s__Prevotella_conceptionensis_mgs_1136
rs12295710	11	3228754	T	C	-0.1051	0.02267	21.4933	3.837e-06	0.4869	1902	k__Bacteria|p__Bacteroidota|c__Bacteroidia|o__Bacteroidales|f__Bacteroidaceae|g__Prevotella|s__Prevotella_conceptionensis_mgs_1136	k__Bacteria	p__Bacteroidota	c__Bacteroidia	o__Bacteroidales	f__Bacteroidaceae	g__Prevotella	s__Prevotella_conceptionensis_mgs_1136
rs12139099	1	48225892	G	A	-0.1177	0.02269	26.9082	2.34e-07	0.3478	1896	k__Bacteria|p__Bacteroidota|c__Bacteroidia|o__Bacteroidales|f__Bacteroidaceae|g__Prevotella|s__Prevotella_conceptionensis_mgs_2958	k__Bacteria	p__Bacteroidota	c__Bacteroidia	o__Bacteroidales	f__Bacteroidaceae	g__Prevotella	s__Prevotella_conceptionensis_mgs_2958
rs150898781	1	7730934	C	A	0.1276	0.02395	28.3851	1.136e-07	0.2563	1683	k__Bacteria|p__Bacteroidota|c__Bacteroidia|o__Bacteroidales|f__Bacteroidaceae|g__Prevotella|s__Prevotella_conceptionensis_mgs_2958	k__Bacteria	p__Bacteroidota	c__Bacteroidia	o__Bacteroidales	f__Bacteroidaceae	g__Prevotella	s__Prevotella_conceptionensis_mgs_2958
rs7813266	8	64507888	C	G	-0.1071	0.02272	22.2209	2.606e-06	0.3862	1896	k__Bacteria|p__Bacteroidota|c__Bacteroidia|o__Bacteroidales|f__Bacteroidaceae|g__Prevotella|s__Prevotella_conceptionensis_mgs_2958	k__Bacteria	p__Bacteroidota	c__Bacteroidia	o__Bacteroidales	f__Bacteroidaceae	g__Prevotella	s__Prevotella_conceptionensis_mgs_2958
rs12143830	1	88858044	T	C	0.1097	0.02267	23.4159	1.401e-06	0.4836	1904	k__Bacteria|p__Firmicutes|c__Negativicutes|o__Selenomonadales|f__Selenomonadaceae|g__Centipeda|s__Centipeda_flueggei_mgs_419	k__Bacteria	p__Firmicutes	c__Negativicutes	o__Selenomonadales	f__Selenomonadaceae	g__Centipeda	s__Centipeda_flueggei_mgs_419
rs12482879	21	15085300	C	G	-0.1102	0.02255	23.882	1.117e-06	0.395	1904	k__Bacteria|p__Firmicutes|c__Negativicutes|o__Selenomonadales|f__Selenomonadaceae|g__Centipeda|s__Centipeda_flueggei_mgs_419	k__Bacteria	p__Firmicutes	c__Negativicutes	o__Selenomonadales	f__Selenomonadaceae	g__Centipeda	s__Centipeda_flueggei_mgs_419
rs12147491	14	61401276	G	A	-0.1051	0.02254	21.7419	3.314e-06	0.494	1888	k__Bacteria|p__Actinobacteriota|c__Actinobacteria|o__Actinomycetales|f__Actinomycetaceae|g__Pauljensenia|s__unclassified_mgs_3571	k__Bacteria	p__Actinobacteriota	c__Actinobacteria	o__Actinomycetales	f__Actinomycetaceae	g__Pauljensenia	s__unclassified_mgs_3571
rs240353	22	33665067	T	C	-0.1123	0.02253	24.8449	6.81e-07	0.4948	1888	k__Bacteria|p__Actinobacteriota|c__Actinobacteria|o__Actinomycetales|f__Actinomycetaceae|g__Pauljensenia|s__unclassified_mgs_3571	k__Bacteria	p__Actinobacteriota	c__Actinobacteria	o__Actinomycetales	f__Actinomycetaceae	g__Pauljensenia	s__unclassified_mgs_3571
rs12149568	16	10654097	A	C	-0.106	0.02244	22.3134	2.491e-06	0.441	1874	k__Bacteria|p__Patescibacteria|c__Saccharimonadia|o__Saccharimonadales|f__Saccharimonadaceae|g__SZUA-359|s__unclassified_mgs_795	k__Bacteria	p__Patescibacteria	c__Saccharimonadia	o__Saccharimonadales	f__Saccharimonadaceae	g__SZUA-359	s__unclassified_mgs_795
rs12186171	4	7135330	A	G	0.1191	0.02274	27.4311	1.82e-07	0.4373	1900	k__Bacteria|p__Firmicutes|c__Bacilli|o__Lactobacillales|f__Streptococcaceae|g__Streptococcus|s__unclassified_mgs_1205	k__Bacteria	p__Firmicutes	c__Bacilli	o__Lactobacillales	f__Streptococcaceae	g__Streptococcus	s__unclassified_mgs_1205
rs9436640	1	61408005	G	T	-0.1057	0.02288	21.3421	4.114e-06	0.4671	1900	k__Bacteria|p__Firmicutes|c__Bacilli|o__Lactobacillales|f__Streptococcaceae|g__Streptococcus|s__unclassified_mgs_1205	k__Bacteria	p__Firmicutes	c__Bacilli	o__Lactobacillales	f__Streptococcaceae	g__Streptococcus	s__unclassified_mgs_1205
rs12208186	6	12055726	T	C	-0.1233	0.02274	29.3999	6.55e-08	0.37	1896	k__Bacteria|p__Proteobacteria|c__Gammaproteobacteria|o__Enterobacterales|f__Pasteurellaceae|g__Aggregatibacter|s__Aggregatibacter_sp000466335_mgs_3131	k__Bacteria	p__Proteobacteria	c__Gammaproteobacteria	o__Enterobacterales	f__Pasteurellaceae	g__Aggregatibacter	s__Aggregatibacter_sp000466335_mgs_3131
rs1873771	13	83036969	G	A	0.118	0.0228	26.7852	2.512e-07	0.3261	1896	k__Bacteria|p__Proteobacteria|c__Gammaproteobacteria|o__Enterobacterales|f__Pasteurellaceae|g__Aggregatibacter|s__Aggregatibacter_sp000466335_mgs_3131	k__Bacteria	p__Proteobacteria	c__Gammaproteobacteria	o__Enterobacterales	f__Pasteurellaceae	g__Aggregatibacter	s__Aggregatibacter_sp000466335_mgs_3131
rs12217845	10	126250136	A	G	0.1061	0.02271	21.8271	3.224e-06	0.4454	1896	k__Bacteria|p__Proteobacteria|c__Gammaproteobacteria|o__Enterobacterales|f__Pasteurellaceae|g__Haemophilus_D|s__Haemophilus_D_parainfluenzae_M_mgs_3030	k__Bacteria	p__Proteobacteria	c__Gammaproteobacteria	o__Enterobacterales	f__Pasteurellaceae	g__Haemophilus_D	s__Haemophilus_D_parainfluenzae_M_mgs_3030
rs6519496	22	20632012	T	C	-0.104	0.02271	20.9716	4.919e-06	0.4183	1896	k__Bacteria|p__Proteobacteria|c__Gammaproteobacteria|o__Enterobacterales|f__Pasteurellaceae|g__Haemophilus_D|s__Haemophilus_D_parainfluenzae_M_mgs_3030	k__Bacteria	p__Proteobacteria	c__Gammaproteobacteria	o__Enterobacterales	f__Pasteurellaceae	g__Haemophilus_D	s__Haemophilus_D_parainfluenzae_M_mgs_3030
rs12217845	10	126250136	A	G	-0.1094	0.02268	23.2674	1.544e-06	0.4454	1905	k__Bacteria|p__Firmicutes|c__Bacilli|o__Erysipelotrichales|f__Erysipelotrichaceae|g__Solobacterium|s__unclassified_mgs_3117	k__Bacteria	p__Firmicutes	c__Bacilli	o__Erysipelotrichales	f__Erysipelotrichaceae	g__Solobacterium	s__unclassified_mgs_3117
rs567039	1	14186868	A	C	0.1057	0.02269	21.7011	3.411e-06	0.4057	1905	k__Bacteria|p__Firmicutes|c__Bacilli|o__Erysipelotrichales|f__Erysipelotrichaceae|g__Solobacterium|s__unclassified_mgs_3117	k__Bacteria	p__Firmicutes	c__Bacilli	o__Erysipelotrichales	f__Erysipelotrichaceae	g__Solobacterium	s__unclassified_mgs_3117
rs12223381	11	108483375	T	C	-0.1101	0.02278	23.3597	1.455e-06	0.4807	1899	k__Bacteria|p__Actinobacteriota|c__Actinobacteria|o__Actinomycetales|f__Actinomycetaceae|g__Pauljensenia|s__Pauljensenia_cellulosilytica_mgs_3249	k__Bacteria	p__Actinobacteriota	c__Actinobacteria	o__Actinomycetales	f__Actinomycetaceae	g__Pauljensenia	s__Pauljensenia_cellulosilytica_mgs_3249
rs1921606	2	49445273	T	G	-0.1135	0.02278	24.8247	6.965e-07	0.4225	1899	k__Bacteria|p__Actinobacteriota|c__Actinobacteria|o__Actinomycetales|f__Actinomycetaceae|g__Pauljensenia|s__Pauljensenia_cellulosilytica_mgs_3249	k__Bacteria	p__Actinobacteriota	c__Actinobacteria	o__Actinomycetales	f__Actinomycetaceae	g__Pauljensenia	s__Pauljensenia_cellulosilytica_mgs_3249
rs1226052	18	1421037	A	G	0.108	0.02269	22.6558	2.095e-06	0.4504	1902	k__Bacteria|p__Fusobacteriota|c__Fusobacteriia|o__Fusobacteriales|f__Fusobacteriaceae|g__Fusobacterium|s__unclassified_mgs_1814	k__Bacteria	p__Fusobacteriota	c__Fusobacteriia	o__Fusobacteriales	f__Fusobacteriaceae	g__Fusobacterium	s__unclassified_mgs_1814
rs2392858	1	238485442	C	T	-0.1075	0.02272	22.3872	2.405e-06	0.3569	1902	k__Bacteria|p__Fusobacteriota|c__Fusobacteriia|o__Fusobacteriales|f__Fusobacteriaceae|g__Fusobacterium|s__unclassified_mgs_1814	k__Bacteria	p__Fusobacteriota	c__Fusobacteriia	o__Fusobacteriales	f__Fusobacteriaceae	g__Fusobacterium	s__unclassified_mgs_1814
rs6731125	2	181444109	C	T	-0.1146	0.02268	25.5319	4.791e-07	0.3454	1902	k__Bacteria|p__Fusobacteriota|c__Fusobacteriia|o__Fusobacteriales|f__Fusobacteriaceae|g__Fusobacterium|s__unclassified_mgs_1814	k__Bacteria	p__Fusobacteriota	c__Fusobacteriia	o__Fusobacteriales	f__Fusobacteriaceae	g__Fusobacterium	s__unclassified_mgs_1814
rs1227049	10	71675131	C	G	0.1179	0.02244	27.6046	1.646e-07	0.2778	1915	k__Bacteria|p__Firmicutes|c__Clostridia|o__Eubacteriales|f__Eubacteriaceae|g__Pseudoramibacter	k__Bacteria	p__Firmicutes	c__Clostridia	o__Eubacteriales	f__Eubacteriaceae	g__Pseudoramibacter	NA
rs2245108	1	69222857	C	G	-0.1241	0.02245	30.557	3.695e-08	0.4068	1915	k__Bacteria|p__Firmicutes|c__Clostridia|o__Eubacteriales|f__Eubacteriaceae|g__Pseudoramibacter	k__Bacteria	p__Firmicutes	c__Clostridia	o__Eubacteriales	f__Eubacteriaceae	g__Pseudoramibacter	NA
rs6484799	11	35847707	C	T	-0.1112	0.02253	24.3606	8.767e-07	0.4859	1915	k__Bacteria|p__Firmicutes|c__Clostridia|o__Eubacteriales|f__Eubacteriaceae|g__Pseudoramibacter	k__Bacteria	p__Firmicutes	c__Clostridia	o__Eubacteriales	f__Eubacteriaceae	g__Pseudoramibacter	NA
rs12276947	11	126002976	G	A	0.1036	0.02256	21.0883	4.69e-06	0.4611	1904	k__Bacteria|p__Fusobacteriota|c__Fusobacteriia|o__Fusobacteriales|f__Fusobacteriaceae|g__Fusobacterium|s__unclassified_mgs_914	k__Bacteria	p__Fusobacteriota	c__Fusobacteriia	o__Fusobacteriales	f__Fusobacteriaceae	g__Fusobacterium	s__unclassified_mgs_914
rs1814876	2	235445644	C	T	-0.1083	0.02257	23.0247	1.73e-06	0.352	1896	k__Bacteria|p__Fusobacteriota|c__Fusobacteriia|o__Fusobacteriales|f__Leptotrichiaceae|g__unclassified_mgs_2043	k__Bacteria	p__Fusobacteriota	c__Fusobacteriia	o__Fusobacteriales	f__Leptotrichiaceae	g__unclassified_mgs_2043	NA
rs2575493	4	42671632	C	T	0.1086	0.02265	22.9892	1.765e-06	0.3473	1896	k__Bacteria|p__Fusobacteriota|c__Fusobacteriia|o__Fusobacteriales|f__Leptotrichiaceae|g__unclassified_mgs_2043	k__Bacteria	p__Fusobacteriota	c__Fusobacteriia	o__Fusobacteriales	f__Leptotrichiaceae	g__unclassified_mgs_2043	NA
rs12409570	1	22542463	T	C	0.1125	0.02276	24.4321	8.358e-07	0.2987	1904	k__Bacteria|p__Firmicutes|c__Clostridia|o__Lachnospirales|f__Lachnospiraceae|g__Lachnoanaerobaculum|s__Lachnoanaerobaculum_sp000287675_mgs_3023	k__Bacteria	p__Firmicutes	c__Clostridia	o__Lachnospirales	f__Lachnospiraceae	g__Lachnoanaerobaculum	s__Lachnoanaerobaculum_sp000287675_mgs_3023
rs2514770	8	96667391	C	T	0.1064	0.02285	21.6826	3.419e-06	0.4023	1882	k__Bacteria|p__Firmicutes|c__Clostridia|o__TANB77|f__CAG-508|g__CAG-793|s__unclassified_mgs_3424	k__Bacteria	p__Firmicutes	c__Clostridia	o__TANB77	f__CAG-508	g__CAG-793	s__unclassified_mgs_3424
rs1243689	14	20592046	A	G	-0.128	0.02275	31.6561	2.129e-08	0.3334	1910	k__Bacteria|p__Firmicutes|c__Bacilli|o__Staphylococcales|f__Gemellaceae|g__Gemella|s__unclassified_mgs_1413	k__Bacteria	p__Firmicutes	c__Bacilli	o__Staphylococcales	f__Gemellaceae	g__Gemella	s__unclassified_mgs_1413
rs734434	11	125148844	G	A	-0.1092	0.02275	23.04	1.695e-06	0.3765	1910	k__Bacteria|p__Firmicutes|c__Bacilli|o__Staphylococcales|f__Gemellaceae|g__Gemella|s__unclassified_mgs_1413	k__Bacteria	p__Firmicutes	c__Bacilli	o__Staphylococcales	f__Gemellaceae	g__Gemella	s__unclassified_mgs_1413
rs772830	10	78856966	G	A	0.1083	0.02269	22.7818	1.958e-06	0.4188	1910	k__Bacteria|p__Firmicutes|c__Bacilli|o__Staphylococcales|f__Gemellaceae|g__Gemella|s__unclassified_mgs_1413	k__Bacteria	p__Firmicutes	c__Bacilli	o__Staphylococcales	f__Gemellaceae	g__Gemella	s__unclassified_mgs_1413
rs12442073	15	58466159	A	G	0.1263	0.0216	34.19	5.89e-09	0.3901	1902	k__Bacteria|p__Firmicutes|c__Bacilli|o__Staphylococcales|f__Gemellaceae|g__Gemella|s__Gemella_haemolysans_B_mgs_2903	k__Bacteria	p__Firmicutes	c__Bacilli	o__Staphylococcales	f__Gemellaceae	g__Gemella	s__Gemella_haemolysans_B_mgs_2903
rs2274647	9	13115423	T	G	-0.1048	0.0217	23.324	1.468e-06	0.4248	1902	k__Bacteria|p__Firmicutes|c__Bacilli|o__Staphylococcales|f__Gemellaceae|g__Gemella|s__Gemella_haemolysans_B_mgs_2903	k__Bacteria	p__Firmicutes	c__Bacilli	o__Staphylococcales	f__Gemellaceae	g__Gemella	s__Gemella_haemolysans_B_mgs_2903
rs12446042	16	75210319	G	A	-0.1096	0.02264	23.4352	1.391e-06	0.3413	1897	k__Bacteria|p__Campylobacterota|c__Campylobacteria|o__Campylobacterales|f__Campylobacteraceae|g__Campylobacter_A|s__unclassified_mgs_1072	k__Bacteria	p__Campylobacterota	c__Campylobacteria	o__Campylobacterales	f__Campylobacteraceae	g__Campylobacter_A	s__unclassified_mgs_1072
rs7414677	1	116200771	T	C	0.1103	0.0226	23.8196	1.161e-06	0.4209	1897	k__Bacteria|p__Campylobacterota|c__Campylobacteria|o__Campylobacterales|f__Campylobacteraceae|g__Campylobacter_A|s__unclassified_mgs_1072	k__Bacteria	p__Campylobacterota	c__Campylobacteria	o__Campylobacterales	f__Campylobacteraceae	g__Campylobacter_A	s__unclassified_mgs_1072
rs12446730	16	11657159	G	A	-0.1065	0.02236	22.6859	2.054e-06	0.3961	1900	k__Bacteria|p__Bacteroidota|c__Bacteroidia|o__Bacteroidales|f__Bacteroidaceae|g__Prevotella|s__Prevotella_nanceiensis_mgs_2634	k__Bacteria	p__Bacteroidota	c__Bacteroidia	o__Bacteroidales	f__Bacteroidaceae	g__Prevotella	s__Prevotella_nanceiensis_mgs_2634
rs4965640	15	100348829	G	A	0.1173	0.02235	27.5449	1.729e-07	0.4817	1900	k__Bacteria|p__Bacteroidota|c__Bacteroidia|o__Bacteroidales|f__Bacteroidaceae|g__Prevotella|s__Prevotella_nanceiensis_mgs_2634	k__Bacteria	p__Bacteroidota	c__Bacteroidia	o__Bacteroidales	f__Bacteroidaceae	g__Prevotella	s__Prevotella_nanceiensis_mgs_2634
rs12446730	16	11657159	G	A	-0.109	0.02245	23.5733	1.307e-06	0.3961	1910	k__Bacteria|p__Firmicutes|c__Clostridia|o__Lachnospirales|f__Lachnospiraceae|g__Lachnoanaerobaculum|s__unclassified_mgs_645	k__Bacteria	p__Firmicutes	c__Clostridia	o__Lachnospirales	f__Lachnospiraceae	g__Lachnoanaerobaculum	s__unclassified_mgs_645
rs12446730	16	11657159	G	A	-0.1106	0.02271	23.7179	1.219e-06	0.3961	1901	k__Bacteria|p__Firmicutes|c__Clostridia|o__Lachnospirales|f__Lachnospiraceae|g__Lachnoanaerobaculum|s__Lachnoanaerobaculum_sp000296385_mgs_3354	k__Bacteria	p__Firmicutes	c__Clostridia	o__Lachnospirales	f__Lachnospiraceae	g__Lachnoanaerobaculum	s__Lachnoanaerobaculum_sp000296385_mgs_3354
rs1267042	2	161238492	C	T	-0.1114	0.02282	23.8308	1.156e-06	0.4055	1901	k__Bacteria|p__Firmicutes|c__Clostridia|o__Lachnospirales|f__Lachnospiraceae|g__Lachnoanaerobaculum|s__Lachnoanaerobaculum_sp000296385_mgs_3354	k__Bacteria	p__Firmicutes	c__Clostridia	o__Lachnospirales	f__Lachnospiraceae	g__Lachnoanaerobaculum	s__Lachnoanaerobaculum_sp000296385_mgs_3354
rs7802609	7	7305519	C	T	0.1068	0.02277	21.9997	2.923e-06	0.4901	1901	k__Bacteria|p__Firmicutes|c__Clostridia|o__Lachnospirales|f__Lachnospiraceae|g__Lachnoanaerobaculum|s__Lachnoanaerobaculum_sp000296385_mgs_3354	k__Bacteria	p__Firmicutes	c__Clostridia	o__Lachnospirales	f__Lachnospiraceae	g__Lachnoanaerobaculum	s__Lachnoanaerobaculum_sp000296385_mgs_3354
rs12461877	19	5717036	C	T	0.1055	0.02273	21.543	3.693e-06	0.4332	1895	k__Bacteria|p__Proteobacteria|c__Gammaproteobacteria|o__Enterobacterales|f__Pasteurellaceae|g__Haemophilus_D|s__unclassified_mgs_2088	k__Bacteria	p__Proteobacteria	c__Gammaproteobacteria	o__Enterobacterales	f__Pasteurellaceae	g__Haemophilus_D	s__unclassified_mgs_2088
rs12462307	19	58273366	T	C	0.1187	0.02201	29.0845	7.709e-08	0.3593	1904	k__Bacteria|p__Campylobacterota|c__Campylobacteria|o__Campylobacterales|f__Campylobacteraceae|g__Campylobacter_A|s__unclassified_mgs_2510	k__Bacteria	p__Campylobacterota	c__Campylobacteria	o__Campylobacterales	f__Campylobacteraceae	g__Campylobacter_A	s__unclassified_mgs_2510
rs13156277	5	2464874	T	C	-0.1102	0.02204	25	6.317e-07	0.3204	1904	k__Bacteria|p__Campylobacterota|c__Campylobacteria|o__Campylobacterales|f__Campylobacteraceae|g__Campylobacter_A|s__unclassified_mgs_2510	k__Bacteria	p__Campylobacterota	c__Campylobacteria	o__Campylobacterales	f__Campylobacteraceae	g__Campylobacter_A	s__unclassified_mgs_2510
rs2415081	15	70171653	C	A	-0.1063	0.02203	23.2829	1.526e-06	0.3695	1904	k__Bacteria|p__Campylobacterota|c__Campylobacteria|o__Campylobacterales|f__Campylobacteraceae|g__Campylobacter_A|s__unclassified_mgs_2510	k__Bacteria	p__Campylobacterota	c__Campylobacteria	o__Campylobacterales	f__Campylobacteraceae	g__Campylobacter_A	s__unclassified_mgs_2510
rs12462307	19	58273366	T	C	0.115	0.02213	27.0043	2.246e-07	0.3593	1899	k__Bacteria|p__Campylobacterota|c__Campylobacteria|o__Campylobacterales|f__Campylobacteraceae|g__Campylobacter_A|s__unclassified_mgs_3024	k__Bacteria	p__Campylobacterota	c__Campylobacteria	o__Campylobacterales	f__Campylobacteraceae	g__Campylobacter_A	s__unclassified_mgs_3024
rs12462307	19	58273366	T	C	0.1145	0.02228	26.4107	3.071e-07	0.3593	1905	k__Bacteria|p__Campylobacterota|c__Campylobacteria|o__Campylobacterales|f__Campylobacteraceae|g__Campylobacter_A|s__unclassified_mgs_1270	k__Bacteria	p__Campylobacterota	c__Campylobacteria	o__Campylobacterales	f__Campylobacteraceae	g__Campylobacter_A	s__unclassified_mgs_1270
rs7214993	17	47309431	G	C	0.105	0.02231	22.1503	2.73e-06	0.3966	1905	k__Bacteria|p__Campylobacterota|c__Campylobacteria|o__Campylobacterales|f__Campylobacteraceae|g__Campylobacter_A|s__unclassified_mgs_1270	k__Bacteria	p__Campylobacterota	c__Campylobacteria	o__Campylobacterales	f__Campylobacteraceae	g__Campylobacter_A	s__unclassified_mgs_1270
rs12462307	19	58273366	T	C	0.1142	0.02216	26.5578	2.853e-07	0.3593	1896	k__Bacteria|p__Campylobacterota|c__Campylobacteria|o__Campylobacterales|f__Campylobacteraceae|g__Campylobacter_A|s__unclassified_mgs_1919	k__Bacteria	p__Campylobacterota	c__Campylobacteria	o__Campylobacterales	f__Campylobacteraceae	g__Campylobacter_A	s__unclassified_mgs_1919
rs196291	10	119648701	A	T	0.1178	0.02219	28.1823	1.249e-07	0.3146	1896	k__Bacteria|p__Campylobacterota|c__Campylobacteria|o__Campylobacterales|f__Campylobacteraceae|g__Campylobacter_A|s__unclassified_mgs_1919	k__Bacteria	p__Campylobacterota	c__Campylobacteria	o__Campylobacterales	f__Campylobacteraceae	g__Campylobacter_A	s__unclassified_mgs_1919
rs12462307	19	58273366	T	C	0.1101	0.02234	24.2889	9e-07	0.3593	1899	k__Bacteria|p__Campylobacterota|c__Campylobacteria|o__Campylobacterales|f__Campylobacteraceae|g__Campylobacter_A|s__unclassified_mgs_2011	k__Bacteria	p__Campylobacterota	c__Campylobacteria	o__Campylobacterales	f__Campylobacteraceae	g__Campylobacter_A	s__unclassified_mgs_2011
rs12462307	19	58273366	T	C	0.1097	0.02259	23.582	1.289e-06	0.3593	1895	k__Bacteria|p__Campylobacterota|c__Campylobacteria|o__Campylobacterales|f__Campylobacteraceae|g__Campylobacter_A|s__unclassified_mgs_2186	k__Bacteria	p__Campylobacterota	c__Campylobacteria	o__Campylobacterales	f__Campylobacteraceae	g__Campylobacter_A	s__unclassified_mgs_2186
rs7134359	12	97703725	T	A	0.1148	0.02256	25.8944	3.976e-07	0.3405	1895	k__Bacteria|p__Campylobacterota|c__Campylobacteria|o__Campylobacterales|f__Campylobacteraceae|g__Campylobacter_A|s__unclassified_mgs_2186	k__Bacteria	p__Campylobacterota	c__Campylobacteria	o__Campylobacterales	f__Campylobacteraceae	g__Campylobacter_A	s__unclassified_mgs_2186
rs910416	6	152111767	C	T	-0.1049	0.0226	21.5444	3.677e-06	0.4266	1895	k__Bacteria|p__Campylobacterota|c__Campylobacteria|o__Campylobacterales|f__Campylobacteraceae|g__Campylobacter_A|s__unclassified_mgs_2186	k__Bacteria	p__Campylobacterota	c__Campylobacteria	o__Campylobacterales	f__Campylobacteraceae	g__Campylobacter_A	s__unclassified_mgs_2186
rs12462546	19	37494479	A	G	0.1146	0.0228	25.2639	5.549e-07	0.3773	1859	k__Bacteria|p__Actinobacteriota|c__Coriobacteriia|o__Coriobacteriales|f__Atopobiaceae|g__Lancefieldella|s__Lancefieldella_sp000564995_mgs_2677	k__Bacteria	p__Actinobacteriota	c__Coriobacteriia	o__Coriobacteriales	f__Atopobiaceae	g__Lancefieldella	s__Lancefieldella_sp000564995_mgs_2677
rs12469683	2	175623912	G	A	0.1109	0.02262	24.0369	1.026e-06	0.4256	1904	k__Bacteria|p__Campylobacterota|c__Campylobacteria|o__Campylobacterales|f__Campylobacteraceae|g__Campylobacter_A|s__unclassified_mgs_540	k__Bacteria	p__Campylobacterota	c__Campylobacteria	o__Campylobacterales	f__Campylobacteraceae	g__Campylobacter_A	s__unclassified_mgs_540
rs962892	6	164022710	T	C	-0.1154	0.02282	25.5729	4.676e-07	0.3055	1867	k__Bacteria|p__Patescibacteria|c__Saccharimonadia|o__Saccharimonadales|f__Saccharimonadaceae|g__TM7x|s__unclassified_mgs_1047	k__Bacteria	p__Patescibacteria	c__Saccharimonadia	o__Saccharimonadales	f__Saccharimonadaceae	g__TM7x	s__unclassified_mgs_1047
rs12494473	3	106682454	C	G	-0.1081	0.02279	22.499	2.265e-06	0.4044	1884	k__Bacteria|p__Patescibacteria|c__Saccharimonadia|o__Saccharimonadales|f__Saccharimonadaceae|g__TM7x|s__unclassified_mgs_3001	k__Bacteria	p__Patescibacteria	c__Saccharimonadia	o__Saccharimonadales	f__Saccharimonadaceae	g__TM7x	s__unclassified_mgs_3001
rs2297487	1	152761914	T	C	0.1167	0.02287	26.0381	3.642e-07	0.3653	1884	k__Bacteria|p__Patescibacteria|c__Saccharimonadia|o__Saccharimonadales|f__Saccharimonadaceae|g__TM7x|s__unclassified_mgs_3001	k__Bacteria	p__Patescibacteria	c__Saccharimonadia	o__Saccharimonadales	f__Saccharimonadaceae	g__TM7x	s__unclassified_mgs_3001
rs73028727	6	164019250	A	G	-0.1123	0.02276	24.3453	8.809e-07	0.3039	1884	k__Bacteria|p__Patescibacteria|c__Saccharimonadia|o__Saccharimonadales|f__Saccharimonadaceae|g__TM7x|s__unclassified_mgs_3001	k__Bacteria	p__Patescibacteria	c__Saccharimonadia	o__Saccharimonadales	f__Saccharimonadaceae	g__TM7x	s__unclassified_mgs_3001
rs12499383	4	110211202	C	T	-0.112	0.02242	24.9554	6.396e-07	0.4674	1905	k__Bacteria|p__Firmicutes|c__Bacilli|o__Lactobacillales|f__Streptococcaceae|g__Streptococcus|s__Streptococcus_pseudopneumoniae_O_mgs_1029	k__Bacteria	p__Firmicutes	c__Bacilli	o__Lactobacillales	f__Streptococcaceae	g__Streptococcus	s__Streptococcus_pseudopneumoniae_O_mgs_1029
rs3132118	9	105074562	T	C	0.1154	0.02238	26.5884	2.787e-07	0.3399	1905	k__Bacteria|p__Firmicutes|c__Bacilli|o__Lactobacillales|f__Streptococcaceae|g__Streptococcus|s__Streptococcus_pseudopneumoniae_O_mgs_1029	k__Bacteria	p__Firmicutes	c__Bacilli	o__Lactobacillales	f__Streptococcaceae	g__Streptococcus	s__Streptococcus_pseudopneumoniae_O_mgs_1029
rs4246965	11	69786522	A	G	0.1187	0.02249	27.8562	1.437e-07	0.2833	1905	k__Bacteria|p__Firmicutes|c__Bacilli|o__Lactobacillales|f__Streptococcaceae|g__Streptococcus|s__Streptococcus_pseudopneumoniae_O_mgs_1029	k__Bacteria	p__Firmicutes	c__Bacilli	o__Lactobacillales	f__Streptococcaceae	g__Streptococcus	s__Streptococcus_pseudopneumoniae_O_mgs_1029
rs12502715	4	70390844	A	G	0.1077	0.02276	22.3917	2.364e-06	0.3601	1910	k__Bacteria|p__Bacteroidota|c__Bacteroidia|o__Bacteroidales|f__Bacteroidaceae|g__Prevotella|s__Prevotella_sp000599605_mgs_134	k__Bacteria	p__Bacteroidota	c__Bacteroidia	o__Bacteroidales	f__Bacteroidaceae	g__Prevotella	s__Prevotella_sp000599605_mgs_134
rs7425362	2	5791765	G	A	0.1081	0.02282	22.4399	2.302e-06	0.3807	1910	k__Bacteria|p__Bacteroidota|c__Bacteroidia|o__Bacteroidales|f__Bacteroidaceae|g__Prevotella|s__Prevotella_sp000599605_mgs_134	k__Bacteria	p__Bacteroidota	c__Bacteroidia	o__Bacteroidales	f__Bacteroidaceae	g__Prevotella	s__Prevotella_sp000599605_mgs_134
rs923593	3	26669154	G	A	0.1064	0.02266	22.0477	2.811e-06	0.3809	1910	k__Bacteria|p__Bacteroidota|c__Bacteroidia|o__Bacteroidales|f__Bacteroidaceae|g__Prevotella|s__Prevotella_sp000599605_mgs_134	k__Bacteria	p__Bacteroidota	c__Bacteroidia	o__Bacteroidales	f__Bacteroidaceae	g__Prevotella	s__Prevotella_sp000599605_mgs_134
rs12504035	4	130200094	A	G	0.1123	0.02285	24.1539	9.653e-07	0.4695	1876	k__Bacteria|p__Patescibacteria|c__Saccharimonadia|o__Saccharimonadales|f__Saccharimonadaceae|g__TM7x|s__unclassified_mgs_3518	k__Bacteria	p__Patescibacteria	c__Saccharimonadia	o__Saccharimonadales	f__Saccharimonadaceae	g__TM7x	s__unclassified_mgs_3518
rs760816	1	4796871	A	G	0.1138	0.02291	24.6737	7.467e-07	0.3742	1876	k__Bacteria|p__Patescibacteria|c__Saccharimonadia|o__Saccharimonadales|f__Saccharimonadaceae|g__TM7x|s__unclassified_mgs_3518	k__Bacteria	p__Patescibacteria	c__Saccharimonadia	o__Saccharimonadales	f__Saccharimonadaceae	g__TM7x	s__unclassified_mgs_3518
rs12509320	4	12270752	C	T	0.1073	0.02305	21.6699	3.453e-06	0.4005	1843	k__Bacteria|p__Patescibacteria|c__Saccharimonadia|o__Saccharimonadales|f__Saccharimonadaceae|g__TM7x|s__unclassified_mgs_1415	k__Bacteria	p__Patescibacteria	c__Saccharimonadia	o__Saccharimonadales	f__Saccharimonadaceae	g__TM7x	s__unclassified_mgs_1415
rs367042	21	30024547	T	A	0.1095	0.02312	22.4312	2.351e-06	0.3478	1843	k__Bacteria|p__Patescibacteria|c__Saccharimonadia|o__Saccharimonadales|f__Saccharimonadaceae|g__TM7x|s__unclassified_mgs_1415	k__Bacteria	p__Patescibacteria	c__Saccharimonadia	o__Saccharimonadales	f__Saccharimonadaceae	g__TM7x	s__unclassified_mgs_1415
rs12516829	5	174532895	A	T	0.1111	0.02256	24.2521	9.094e-07	0.3648	1900	k__Bacteria|p__Firmicutes|c__Bacilli|o__Lactobacillales|f__Streptococcaceae|g__Streptococcus|s__unclassified_mgs_1161	k__Bacteria	p__Firmicutes	c__Bacilli	o__Lactobacillales	f__Streptococcaceae	g__Streptococcus	s__unclassified_mgs_1161
rs12517140	5	96303368	T	C	0.1056	0.02282	21.4139	3.963e-06	0.4018	1906	k__Bacteria|p__Firmicutes|c__Bacilli|o__Lactobacillales|f__Streptococcaceae|g__Streptococcus|s__Streptococcus_cristatus_mgs_3126	k__Bacteria	p__Firmicutes	c__Bacilli	o__Lactobacillales	f__Streptococcaceae	g__Streptococcus	s__Streptococcus_cristatus_mgs_3126
rs4936601	11	121263200	T	G	0.1063	0.02278	21.775	3.293e-06	0.3671	1906	k__Bacteria|p__Firmicutes|c__Bacilli|o__Lactobacillales|f__Streptococcaceae|g__Streptococcus|s__Streptococcus_cristatus_mgs_3126	k__Bacteria	p__Firmicutes	c__Bacilli	o__Lactobacillales	f__Streptococcaceae	g__Streptococcus	s__Streptococcus_cristatus_mgs_3126
rs60313989	8	131063019	A	G	-0.1123	0.023	23.8399	1.135e-06	0.3696	1889	k__Bacteria|p__Firmicutes|c__Bacilli|o__Lactobacillales|f__Streptococcaceae|g__Streptococcus|s__Streptococcus_cristatus_mgs_3126	k__Bacteria	p__Firmicutes	c__Bacilli	o__Lactobacillales	f__Streptococcaceae	g__Streptococcus	s__Streptococcus_cristatus_mgs_3126
rs12519957	5	112653048	T	A	-0.1092	0.02239	23.7869	1.171e-06	0.4034	1901	k__Bacteria|p__Firmicutes|c__Bacilli|o__Lactobacillales|f__Streptococcaceae|g__Streptococcus|s__Streptococcus_mitis_AT_mgs_1239	k__Bacteria	p__Firmicutes	c__Bacilli	o__Lactobacillales	f__Streptococcaceae	g__Streptococcus	s__Streptococcus_mitis_AT_mgs_1239
rs9877051	3	184608697	G	A	-0.1079	0.02239	23.2239	1.554e-06	0.4932	1901	k__Bacteria|p__Firmicutes|c__Bacilli|o__Lactobacillales|f__Streptococcaceae|g__Streptococcus|s__Streptococcus_mitis_AT_mgs_1239	k__Bacteria	p__Firmicutes	c__Bacilli	o__Lactobacillales	f__Streptococcaceae	g__Streptococcus	s__Streptococcus_mitis_AT_mgs_1239
rs12522388	5	167668074	A	C	-0.1048	0.02255	21.5988	3.569e-06	0.3971	1907	k__Bacteria|p__Campylobacterota|c__Campylobacteria|o__Campylobacterales|f__Campylobacteraceae|g__Campylobacter_A|s__unclassified_mgs_1495	k__Bacteria	p__Campylobacterota	c__Campylobacteria	o__Campylobacterales	f__Campylobacteraceae	g__Campylobacter_A	s__unclassified_mgs_1495
rs4289895	9	36864122	G	A	-0.1099	0.0225	23.8578	1.133e-06	0.4504	1907	k__Bacteria|p__Campylobacterota|c__Campylobacteria|o__Campylobacterales|f__Campylobacteraceae|g__Campylobacter_A|s__unclassified_mgs_1495	k__Bacteria	p__Campylobacterota	c__Campylobacteria	o__Campylobacterales	f__Campylobacteraceae	g__Campylobacter_A	s__unclassified_mgs_1495
rs1252283	12	66872679	T	A	0.1136	0.02292	24.5656	7.841e-07	0.3392	1888	k__Bacteria|p__Patescibacteria|c__Saccharimonadia|o__Saccharimonadales|f__Saccharimonadaceae|g__TM7x|s__unclassified_mgs_3373	k__Bacteria	p__Patescibacteria	c__Saccharimonadia	o__Saccharimonadales	f__Saccharimonadaceae	g__TM7x	s__unclassified_mgs_3373
rs12527306	6	41442441	A	G	-0.1095	0.02256	23.5586	1.332e-06	0.3909	1885	k__Bacteria|p__Patescibacteria|c__Gracilibacteria|o__Absconditabacterales|f__X112|g__HOT-345|s__unclassified_mgs_976	k__Bacteria	p__Patescibacteria	c__Gracilibacteria	o__Absconditabacterales	f__X112	g__HOT-345	s__unclassified_mgs_976
rs6066589	20	48028023	G	T	-0.1055	0.02251	21.9661	2.941e-06	0.4084	1885	k__Bacteria|p__Patescibacteria|c__Gracilibacteria|o__Absconditabacterales|f__X112|g__HOT-345|s__unclassified_mgs_976	k__Bacteria	p__Patescibacteria	c__Gracilibacteria	o__Absconditabacterales	f__X112	g__HOT-345	s__unclassified_mgs_976
rs12534208	7	33914778	G	A	-0.1088	0.02283	22.7115	2.017e-06	0.4564	1894	k__Bacteria|p__Firmicutes|c__Negativicutes|o__Veillonellales|f__Megasphaeraceae|g__Anaeroglobus|s__Anaeroglobus_geminatus_mgs_89	k__Bacteria	p__Firmicutes	c__Negativicutes	o__Veillonellales	f__Megasphaeraceae	g__Anaeroglobus	s__Anaeroglobus_geminatus_mgs_89
rs12536725	7	1361914	T	C	0.106	0.0225	22.1946	2.629e-06	0.4851	1904	k__Bacteria|p__Actinobacteriota|c__Actinobacteria|o__Actinomycetales|f__Micrococcaceae|g__Rothia|s__Rothia_mucilaginosa_B_mgs_3176	k__Bacteria	p__Actinobacteriota	c__Actinobacteria	o__Actinomycetales	f__Micrococcaceae	g__Rothia	s__Rothia_mucilaginosa_B_mgs_3176
rs12567129	1	68389858	C	G	0.1109	0.02271	23.8467	1.146e-06	0.4018	1899	k__Bacteria|p__Patescibacteria|c__Saccharimonadia|o__Saccharimonadales|f__Saccharimonadaceae|g__TM7x|s__TM7x_sp000803625_mgs_655	k__Bacteria	p__Patescibacteria	c__Saccharimonadia	o__Saccharimonadales	f__Saccharimonadaceae	g__TM7x	s__TM7x_sp000803625_mgs_655
rs7739020	6	102399589	A	C	0.1074	0.02271	22.3653	2.409e-06	0.4172	1899	k__Bacteria|p__Patescibacteria|c__Saccharimonadia|o__Saccharimonadales|f__Saccharimonadaceae|g__TM7x|s__TM7x_sp000803625_mgs_655	k__Bacteria	p__Patescibacteria	c__Saccharimonadia	o__Saccharimonadales	f__Saccharimonadaceae	g__TM7x	s__TM7x_sp000803625_mgs_655
rs12587813	14	24701646	C	T	0.113	0.02294	24.2644	9.206e-07	0.3854	1872	k__Bacteria|p__Proteobacteria|c__Gammaproteobacteria|o__Xanthomonadales|f__Xanthomonadaceae|g__Stenotrophomonas|s__Stenotrophomonas_maltophilia_AK_mgs_152	k__Bacteria	p__Proteobacteria	c__Gammaproteobacteria	o__Xanthomonadales	f__Xanthomonadaceae	g__Stenotrophomonas	s__Stenotrophomonas_maltophilia_AK_mgs_152
rs4921158	5	160744072	G	A	0.1124	0.023	23.8823	1.099e-06	0.4762	1872	k__Bacteria|p__Proteobacteria|c__Gammaproteobacteria|o__Xanthomonadales|f__Xanthomonadaceae|g__Stenotrophomonas|s__Stenotrophomonas_maltophilia_AK_mgs_152	k__Bacteria	p__Proteobacteria	c__Gammaproteobacteria	o__Xanthomonadales	f__Xanthomonadaceae	g__Stenotrophomonas	s__Stenotrophomonas_maltophilia_AK_mgs_152
rs12593885	15	34121410	C	T	0.1073	0.02314	21.5017	3.789e-06	0.4739	1847	k__Bacteria|p__Patescibacteria|c__Saccharimonadia|o__Saccharimonadales|f__Saccharimonadaceae|g__unclassified_mgs_1251	k__Bacteria	p__Patescibacteria	c__Saccharimonadia	o__Saccharimonadales	f__Saccharimonadaceae	g__unclassified_mgs_1251	NA
rs1810205	10	16923228	G	A	0.1093	0.02311	22.3687	2.432e-06	0.4342	1847	k__Bacteria|p__Patescibacteria|c__Saccharimonadia|o__Saccharimonadales|f__Saccharimonadaceae|g__unclassified_mgs_1251	k__Bacteria	p__Patescibacteria	c__Saccharimonadia	o__Saccharimonadales	f__Saccharimonadaceae	g__unclassified_mgs_1251	NA
rs237887	3	8755356	A	G	-0.1067	0.02318	21.1886	4.434e-06	0.4559	1847	k__Bacteria|p__Patescibacteria|c__Saccharimonadia|o__Saccharimonadales|f__Saccharimonadaceae|g__unclassified_mgs_1251	k__Bacteria	p__Patescibacteria	c__Saccharimonadia	o__Saccharimonadales	f__Saccharimonadaceae	g__unclassified_mgs_1251	NA
rs12597197	16	6594442	T	G	-0.1113	0.02264	24.1678	9.609e-07	0.3559	1905	k__Bacteria|p__Bacteroidota|c__Bacteroidia|o__Bacteroidales|f__Bacteroidaceae|g__Prevotella|s__Prevotella_sp000467895_mgs_51	k__Bacteria	p__Bacteroidota	c__Bacteroidia	o__Bacteroidales	f__Bacteroidaceae	g__Prevotella	s__Prevotella_sp000467895_mgs_51
rs12602540	17	75064016	G	A	0.1067	0.02206	23.3947	1.424e-06	0.3765	1906	k__Bacteria|p__Firmicutes|c__Bacilli|o__Lactobacillales|f__Streptococcaceae|g__Streptococcus|s__unclassified_mgs_2015	k__Bacteria	p__Firmicutes	c__Bacilli	o__Lactobacillales	f__Streptococcaceae	g__Streptococcus	s__unclassified_mgs_2015
rs1548227	20	45354870	G	A	-0.1047	0.02206	22.5259	2.198e-06	0.4807	1906	k__Bacteria|p__Firmicutes|c__Bacilli|o__Lactobacillales|f__Streptococcaceae|g__Streptococcus|s__unclassified_mgs_2015	k__Bacteria	p__Firmicutes	c__Bacilli	o__Lactobacillales	f__Streptococcaceae	g__Streptococcus	s__unclassified_mgs_2015
rs12981185	19	1186017	G	A	0.1079	0.02243	23.1411	1.615e-06	0.4309	1891	k__Bacteria|p__Fusobacteriota|c__Fusobacteriia|o__Fusobacteriales|f__Leptotrichiaceae|g__Leptotrichia|s__Leptotrichia_sp002240055_mgs_466	k__Bacteria	p__Fusobacteriota	c__Fusobacteriia	o__Fusobacteriales	f__Leptotrichiaceae	g__Leptotrichia	s__Leptotrichia_sp002240055_mgs_466
rs1336659	13	102299909	A	G	0.1096	0.02236	24.0258	1.027e-06	0.4454	1909	k__Bacteria|p__Fusobacteriota|c__Fusobacteriia|o__Fusobacteriales|f__Leptotrichiaceae|g__Leptotrichia|s__Leptotrichia_sp002240055_mgs_466	k__Bacteria	p__Fusobacteriota	c__Fusobacteriia	o__Fusobacteriales	f__Leptotrichiaceae	g__Leptotrichia	s__Leptotrichia_sp002240055_mgs_466
rs9889583	17	33163331	T	C	-0.1038	0.0224	21.4733	3.862e-06	0.4321	1909	k__Bacteria|p__Fusobacteriota|c__Fusobacteriia|o__Fusobacteriales|f__Leptotrichiaceae|g__Leptotrichia|s__Leptotrichia_sp002240055_mgs_466	k__Bacteria	p__Fusobacteriota	c__Fusobacteriia	o__Fusobacteriales	f__Leptotrichiaceae	g__Leptotrichia	s__Leptotrichia_sp002240055_mgs_466
rs12610215	19	47667288	T	G	-0.1068	0.02284	21.865	3.145e-06	0.4812	1907	k__Bacteria|p__Firmicutes|c__Bacilli|o__Lactobacillales|f__Streptococcaceae|g__Streptococcus|s__Streptococcus_infantis_mgs_2056	k__Bacteria	p__Firmicutes	c__Bacilli	o__Lactobacillales	f__Streptococcaceae	g__Streptococcus	s__Streptococcus_infantis_mgs_2056
rs12611989	2	115013364	A	G	-0.1089	0.02264	23.1368	1.621e-06	0.4522	1903	k__Bacteria|p__Firmicutes|c__Clostridia|o__Lachnospirales|f__Lachnospiraceae|g__Catonella|s__unclassified_mgs_3151	k__Bacteria	p__Firmicutes	c__Clostridia	o__Lachnospirales	f__Lachnospiraceae	g__Catonella	s__unclassified_mgs_3151
rs564141	1	160728486	G	A	0.1039	0.02256	21.2106	4.42e-06	0.4799	1903	k__Bacteria|p__Firmicutes|c__Clostridia|o__Lachnospirales|f__Lachnospiraceae|g__Catonella|s__unclassified_mgs_3151	k__Bacteria	p__Firmicutes	c__Clostridia	o__Lachnospirales	f__Lachnospiraceae	g__Catonella	s__unclassified_mgs_3151
rs6552264	4	177767524	T	C	0.1252	0.02256	30.7986	3.257e-08	0.4332	1903	k__Bacteria|p__Firmicutes|c__Clostridia|o__Lachnospirales|f__Lachnospiraceae|g__Catonella|s__unclassified_mgs_3151	k__Bacteria	p__Firmicutes	c__Clostridia	o__Lachnospirales	f__Lachnospiraceae	g__Catonella	s__unclassified_mgs_3151
rs12623374	2	170402327	T	C	-0.109	0.02309	22.2846	2.504e-06	0.4407	1900	k__Bacteria|p__Actinobacteriota|c__Actinobacteria|o__Actinomycetales|f__Actinomycetaceae|g__Pauljensenia|s__unclassified_mgs_3449	k__Bacteria	p__Actinobacteriota	c__Actinobacteria	o__Actinomycetales	f__Actinomycetaceae	g__Pauljensenia	s__unclassified_mgs_3449
rs6690632	1	40473725	T	G	0.1097	0.0227	23.354	1.448e-06	0.4937	1900	k__Bacteria|p__Actinobacteriota|c__Actinobacteria|o__Actinomycetales|f__Actinomycetaceae|g__Pauljensenia|s__unclassified_mgs_3449	k__Bacteria	p__Actinobacteriota	c__Actinobacteria	o__Actinomycetales	f__Actinomycetaceae	g__Pauljensenia	s__unclassified_mgs_3449
rs12633733	3	170467962	G	A	-0.1187	0.02269	27.3673	1.89e-07	0.3047	1892	k__Bacteria|p__Firmicutes|c__Clostridia|o__TANB77|f__unclassified_mgs_650	k__Bacteria	p__Firmicutes	c__Clostridia	o__TANB77	f__unclassified_mgs_650	NA	NA
rs2871651	1	9374910	T	C	-0.1049	0.02264	21.4683	3.836e-06	0.441	1892	k__Bacteria|p__Firmicutes|c__Clostridia|o__TANB77|f__unclassified_mgs_650	k__Bacteria	p__Firmicutes	c__Clostridia	o__TANB77	f__unclassified_mgs_650	NA	NA
rs4904551	14	89342396	C	T	0.1047	0.02265	21.3677	4.086e-06	0.4115	1892	k__Bacteria|p__Firmicutes|c__Clostridia|o__TANB77|f__unclassified_mgs_650	k__Bacteria	p__Firmicutes	c__Clostridia	o__TANB77	f__unclassified_mgs_650	NA	NA
rs1263894	17	51835899	C	T	0.1029	0.02226	21.3688	4.033e-06	0.4648	1909	k__Bacteria|p__Firmicutes|c__Clostridia|o__Lachnospirales|f__Lachnospiraceae|g__Catonella|s__unclassified_mgs_2059	k__Bacteria	p__Firmicutes	c__Clostridia	o__Lachnospirales	f__Lachnospiraceae	g__Catonella	s__unclassified_mgs_2059
rs4809606	20	46951150	A	G	0.105	0.02232	22.1304	2.752e-06	0.4499	1909	k__Bacteria|p__Firmicutes|c__Clostridia|o__Lachnospirales|f__Lachnospiraceae|g__Catonella|s__unclassified_mgs_2059	k__Bacteria	p__Firmicutes	c__Clostridia	o__Lachnospirales	f__Lachnospiraceae	g__Catonella	s__unclassified_mgs_2059
rs12663604	6	137374221	C	T	-0.1142	0.02274	25.2204	5.638e-07	0.3441	1889	k__Bacteria|p__Fusobacteriota|c__Fusobacteriia|o__Fusobacteriales|f__Fusobacteriaceae|g__Fusobacterium|s__unclassified_mgs_2565	k__Bacteria	p__Fusobacteriota	c__Fusobacteriia	o__Fusobacteriales	f__Fusobacteriaceae	g__Fusobacterium	s__unclassified_mgs_2565
rs4779123	15	79599188	T	C	0.1212	0.0226	28.76	9.299e-08	0.4039	1889	k__Bacteria|p__Fusobacteriota|c__Fusobacteriia|o__Fusobacteriales|f__Fusobacteriaceae|g__Fusobacterium|s__unclassified_mgs_2565	k__Bacteria	p__Fusobacteriota	c__Fusobacteriia	o__Fusobacteriales	f__Fusobacteriaceae	g__Fusobacterium	s__unclassified_mgs_2565
rs12668786	7	27459565	G	A	0.1235	0.0226	29.8619	5.274e-08	0.383	1908	k__Bacteria|p__Firmicutes|c__Clostridia|o__Lachnospirales|f__Lachnospiraceae|g__Lachnoanaerobaculum|s__Lachnoanaerobaculum_sp000287675_mgs_3277	k__Bacteria	p__Firmicutes	c__Clostridia	o__Lachnospirales	f__Lachnospiraceae	g__Lachnoanaerobaculum	s__Lachnoanaerobaculum_sp000287675_mgs_3277
rs2176491	10	56762983	A	C	-0.1159	0.02258	26.3463	3.107e-07	0.417	1908	k__Bacteria|p__Firmicutes|c__Clostridia|o__Lachnospirales|f__Lachnospiraceae|g__Lachnoanaerobaculum|s__Lachnoanaerobaculum_sp000287675_mgs_3277	k__Bacteria	p__Firmicutes	c__Clostridia	o__Lachnospirales	f__Lachnospiraceae	g__Lachnoanaerobaculum	s__Lachnoanaerobaculum_sp000287675_mgs_3277
rs6124901	20	46941157	T	G	-0.1114	0.02262	24.2541	9.252e-07	0.3332	1908	k__Bacteria|p__Firmicutes|c__Clostridia|o__Lachnospirales|f__Lachnospiraceae|g__Lachnoanaerobaculum|s__Lachnoanaerobaculum_sp000287675_mgs_3277	k__Bacteria	p__Firmicutes	c__Clostridia	o__Lachnospirales	f__Lachnospiraceae	g__Lachnoanaerobaculum	s__Lachnoanaerobaculum_sp000287675_mgs_3277
rs9531997	13	36942646	C	T	0.1119	0.0227	24.3001	8.899e-07	0.3037	1908	k__Bacteria|p__Firmicutes|c__Clostridia|o__Lachnospirales|f__Lachnospiraceae|g__Lachnoanaerobaculum|s__Lachnoanaerobaculum_sp000287675_mgs_3277	k__Bacteria	p__Firmicutes	c__Clostridia	o__Lachnospirales	f__Lachnospiraceae	g__Lachnoanaerobaculum	s__Lachnoanaerobaculum_sp000287675_mgs_3277
rs12672330	7	145175416	T	C	-0.1115	0.02203	25.6166	4.554e-07	0.4984	1915	k__Bacteria|p__Firmicutes|c__Bacilli|o__Erysipelotrichales|f__Erysipelotrichaceae|g__Solobacterium|s__unclassified_mgs_2890	k__Bacteria	p__Firmicutes	c__Bacilli	o__Erysipelotrichales	f__Erysipelotrichaceae	g__Solobacterium	s__unclassified_mgs_2890
rs12674193	7	122873987	C	A	0.1056	0.02233	22.364	2.407e-06	0.4666	1891	k__Bacteria|p__Bacteroidota|c__Bacteroidia|o__Bacteroidales|f__Porphyromonadaceae|g__Porphyromonas|s__unclassified_mgs_2391	k__Bacteria	p__Bacteroidota	c__Bacteroidia	o__Bacteroidales	f__Porphyromonadaceae	g__Porphyromonas	s__unclassified_mgs_2391
rs610782	11	79986689	A	G	-0.1091	0.02224	24.0647	1.006e-06	0.3548	1891	k__Bacteria|p__Bacteroidota|c__Bacteroidia|o__Bacteroidales|f__Porphyromonadaceae|g__Porphyromonas|s__unclassified_mgs_2391	k__Bacteria	p__Bacteroidota	c__Bacteroidia	o__Bacteroidales	f__Porphyromonadaceae	g__Porphyromonas	s__unclassified_mgs_2391
rs73187452	3	105231585	C	T	0.1048	0.0223	22.0858	2.811e-06	0.4008	1891	k__Bacteria|p__Bacteroidota|c__Bacteroidia|o__Bacteroidales|f__Porphyromonadaceae|g__Porphyromonas|s__unclassified_mgs_2391	k__Bacteria	p__Bacteroidota	c__Bacteroidia	o__Bacteroidales	f__Porphyromonadaceae	g__Porphyromonas	s__unclassified_mgs_2391
rs13258367	8	22378246	C	A	0.1192	0.02246	28.1665	1.253e-07	0.4888	1906	k__Bacteria|p__Actinobacteriota|c__Actinobacteria|o__Mycobacteriales|f__Mycobacteriaceae|g__Corynebacterium|s__Corynebacterium_durum_mgs_85	k__Bacteria	p__Actinobacteriota	c__Actinobacteria	o__Mycobacteriales	f__Mycobacteriaceae	g__Corynebacterium	s__Corynebacterium_durum_mgs_85
rs12678650	8	17694610	G	T	-0.1102	0.0224	24.2029	9.425e-07	0.4326	1907	k__Bacteria|p__Proteobacteria|c__Gammaproteobacteria|o__Burkholderiales|f__Neisseriaceae|g__Kingella_B|s__unclassified_mgs_945	k__Bacteria	p__Proteobacteria	c__Gammaproteobacteria	o__Burkholderiales	f__Neisseriaceae	g__Kingella_B	s__unclassified_mgs_945
rs2016893	22	22911723	C	T	0.1148	0.02252	25.9865	3.835e-07	0.3311	1907	k__Bacteria|p__Proteobacteria|c__Gammaproteobacteria|o__Burkholderiales|f__Neisseriaceae|g__Kingella_B|s__unclassified_mgs_945	k__Bacteria	p__Proteobacteria	c__Gammaproteobacteria	o__Burkholderiales	f__Neisseriaceae	g__Kingella_B	s__unclassified_mgs_945
rs12694	12	92145814	C	T	-0.1168	0.02281	26.2201	3.409e-07	0.4266	1892	k__Bacteria|p__Actinobacteriota|c__Coriobacteriia|o__Coriobacteriales|f__Atopobiaceae|g__Lancefieldella|s__unclassified_mgs_1550	k__Bacteria	p__Actinobacteriota	c__Coriobacteriia	o__Coriobacteriales	f__Atopobiaceae	g__Lancefieldella	s__unclassified_mgs_1550
rs73815733	3	13505946	C	T	0.1249	0.02283	29.9304	5.132e-08	0.4084	1892	k__Bacteria|p__Actinobacteriota|c__Coriobacteriia|o__Coriobacteriales|f__Atopobiaceae|g__Lancefieldella|s__unclassified_mgs_1550	k__Bacteria	p__Actinobacteriota	c__Coriobacteriia	o__Coriobacteriales	f__Atopobiaceae	g__Lancefieldella	s__unclassified_mgs_1550
rs12700692	7	25997104	T	C	-0.1054	0.02271	21.5401	3.677e-06	0.4454	1890	k__Bacteria|p__Proteobacteria|c__Gammaproteobacteria|o__Burkholderiales|f__Neisseriaceae|g__Neisseria|s__Neisseria_subflava_A_mgs_1339	k__Bacteria	p__Proteobacteria	c__Gammaproteobacteria	o__Burkholderiales	f__Neisseriaceae	g__Neisseria	s__Neisseria_subflava_A_mgs_1339
rs9986975	7	21379648	G	A	-0.1076	0.02266	22.5478	2.214e-06	0.4525	1890	k__Bacteria|p__Proteobacteria|c__Gammaproteobacteria|o__Burkholderiales|f__Neisseriaceae|g__Neisseria|s__Neisseria_subflava_A_mgs_1339	k__Bacteria	p__Proteobacteria	c__Gammaproteobacteria	o__Burkholderiales	f__Neisseriaceae	g__Neisseria	s__Neisseria_subflava_A_mgs_1339
rs12707364	7	137705694	C	T	-0.109	0.02242	23.6364	1.267e-06	0.4561	1908	k__Bacteria|p__Campylobacterota|c__Campylobacteria|o__Campylobacterales|f__Campylobacteraceae|g__Campylobacter_A|s__unclassified_mgs_731	k__Bacteria	p__Campylobacterota	c__Campylobacteria	o__Campylobacterales	f__Campylobacteraceae	g__Campylobacter_A	s__unclassified_mgs_731
rs12718731	7	50369250	G	A	-0.121	0.02266	28.5135	1.053e-07	0.2569	1906	k__Bacteria|p__Patescibacteria|c__Saccharimonadia|o__Saccharimonadales|f__Saccharimonadaceae|g__Saccharimonas|s__unclassified_mgs_271	k__Bacteria	p__Patescibacteria	c__Saccharimonadia	o__Saccharimonadales	f__Saccharimonadaceae	g__Saccharimonas	s__unclassified_mgs_271
rs2272382	11	8089993	T	C	0.1084	0.02268	22.844	1.883e-06	0.3619	1906	k__Bacteria|p__Patescibacteria|c__Saccharimonadia|o__Saccharimonadales|f__Saccharimonadaceae|g__Saccharimonas|s__unclassified_mgs_271	k__Bacteria	p__Patescibacteria	c__Saccharimonadia	o__Saccharimonadales	f__Saccharimonadaceae	g__Saccharimonas	s__unclassified_mgs_271
rs12786323	11	33812492	A	G	-0.1094	0.02275	23.1245	1.645e-06	0.342	1907	k__Bacteria|p__Firmicutes|c__Bacilli|o__Erysipelotrichales|f__Erysipelotrichaceae|g__Solobacterium|s__unclassified_mgs_2904	k__Bacteria	p__Firmicutes	c__Bacilli	o__Erysipelotrichales	f__Erysipelotrichaceae	g__Solobacterium	s__unclassified_mgs_2904
rs12827251	12	23118848	T	C	0.1064	0.02208	23.2212	1.58e-06	0.3778	1904	k__Bacteria|p__Firmicutes|c__Bacilli|o__Lactobacillales|f__Streptococcaceae|g__Streptococcus|s__unclassified_mgs_2100	k__Bacteria	p__Firmicutes	c__Bacilli	o__Lactobacillales	f__Streptococcaceae	g__Streptococcus	s__unclassified_mgs_2100
rs9394931	6	42905507	T	C	0.1166	0.022	28.09	1.288e-07	0.3953	1904	k__Bacteria|p__Firmicutes|c__Bacilli|o__Lactobacillales|f__Streptococcaceae|g__Streptococcus|s__unclassified_mgs_2100	k__Bacteria	p__Firmicutes	c__Bacilli	o__Lactobacillales	f__Streptococcaceae	g__Streptococcus	s__unclassified_mgs_2100
rs12828323	12	83361572	C	T	0.1083	0.02263	22.9028	1.846e-06	0.3567	1909	k__Bacteria|p__Firmicutes|c__Bacilli|o__Lactobacillales|f__Streptococcaceae|g__Streptococcus|s__Streptococcus_timonensis_mgs_47	k__Bacteria	p__Firmicutes	c__Bacilli	o__Lactobacillales	f__Streptococcaceae	g__Streptococcus	s__Streptococcus_timonensis_mgs_47
rs8182290	17	34652002	G	A	0.104	0.02269	21.0086	4.878e-06	0.4452	1909	k__Bacteria|p__Firmicutes|c__Bacilli|o__Lactobacillales|f__Streptococcaceae|g__Streptococcus|s__Streptococcus_timonensis_mgs_47	k__Bacteria	p__Firmicutes	c__Bacilli	o__Lactobacillales	f__Streptococcaceae	g__Streptococcus	s__Streptococcus_timonensis_mgs_47
rs12833644	12	83057184	C	T	-0.1087	0.02273	22.8697	1.844e-06	0.3527	1902	k__Bacteria|p__Firmicutes|c__Bacilli|o__Lactobacillales|f__Streptococcaceae|g__Streptococcus|s__unclassified_mgs_1741	k__Bacteria	p__Firmicutes	c__Bacilli	o__Lactobacillales	f__Streptococcaceae	g__Streptococcus	s__unclassified_mgs_1741
rs9557658	13	101457792	A	G	0.1085	0.02281	22.6261	2.101e-06	0.4969	1902	k__Bacteria|p__Firmicutes|c__Bacilli|o__Lactobacillales|f__Streptococcaceae|g__Streptococcus|s__unclassified_mgs_1741	k__Bacteria	p__Firmicutes	c__Bacilli	o__Lactobacillales	f__Streptococcaceae	g__Streptococcus	s__unclassified_mgs_1741
rs1286901	14	90084000	C	T	0.1059	0.02252	22.1134	2.741e-06	0.4608	1902	k__Bacteria|p__Bacteroidota|c__Bacteroidia|o__Bacteroidales|f__UBA932|g__RC9|s__unclassified_mgs_122	k__Bacteria	p__Bacteroidota	c__Bacteroidia	o__Bacteroidales	f__UBA932	g__RC9	s__unclassified_mgs_122
rs3787686	21	31875272	A	G	-0.1093	0.02256	23.4727	1.378e-06	0.4543	1902	k__Bacteria|p__Bacteroidota|c__Bacteroidia|o__Bacteroidales|f__UBA932|g__RC9|s__unclassified_mgs_122	k__Bacteria	p__Bacteroidota	c__Bacteroidia	o__Bacteroidales	f__UBA932	g__RC9	s__unclassified_mgs_122
rs12873710	13	111597566	C	T	0.1098	0.02278	23.2326	1.552e-06	0.4538	1896	k__Bacteria|p__Campylobacterota|c__Campylobacteria|o__Campylobacterales|f__Campylobacteraceae|g__Campylobacter_A|s__unclassified_mgs_1676	k__Bacteria	p__Campylobacterota	c__Campylobacteria	o__Campylobacterales	f__Campylobacteraceae	g__Campylobacter_A	s__unclassified_mgs_1676
rs12875958	13	108017675	G	A	0.1101	0.02269	23.5454	1.327e-06	0.4744	1892	k__Bacteria|p__Fusobacteriota|c__Fusobacteriia|o__Fusobacteriales|f__Fusobacteriaceae|g__Fusobacterium|s__unclassified_mgs_1681	k__Bacteria	p__Fusobacteriota	c__Fusobacteriia	o__Fusobacteriales	f__Fusobacteriaceae	g__Fusobacterium	s__unclassified_mgs_1681
rs268883	19	50976847	T	C	-0.1112	0.02272	23.9548	1.073e-06	0.4747	1906	k__Bacteria|p__Firmicutes|c__Bacilli|o__Lactobacillales|f__Streptococcaceae|g__Streptococcus|s__unclassified_mgs_1184	k__Bacteria	p__Firmicutes	c__Bacilli	o__Lactobacillales	f__Streptococcaceae	g__Streptococcus	s__unclassified_mgs_1184
rs12905718	15	87569917	G	A	-0.1099	0.02269	23.4599	1.383e-06	0.3585	1901	k__Bacteria|p__Proteobacteria|c__Gammaproteobacteria|o__Enterobacterales|f__Pasteurellaceae|g__Aggregatibacter|s__Aggregatibacter_sp000466335_mgs_2706	k__Bacteria	p__Proteobacteria	c__Gammaproteobacteria	o__Enterobacterales	f__Pasteurellaceae	g__Aggregatibacter	s__Aggregatibacter_sp000466335_mgs_2706
rs2717441	12	70564499	A	G	0.1076	0.02278	22.3109	2.486e-06	0.4854	1901	k__Bacteria|p__Proteobacteria|c__Gammaproteobacteria|o__Enterobacterales|f__Pasteurellaceae|g__Aggregatibacter|s__Aggregatibacter_sp000466335_mgs_2706	k__Bacteria	p__Proteobacteria	c__Gammaproteobacteria	o__Enterobacterales	f__Pasteurellaceae	g__Aggregatibacter	s__Aggregatibacter_sp000466335_mgs_2706
rs12924563	16	81759057	A	G	0.1077	0.02252	22.8715	1.848e-06	0.352	1907	k__Bacteria|p__Actinobacteriota|c__Actinobacteria|o__Actinomycetales|f__Actinomycetaceae|g__Pauljensenia|s__unclassified_mgs_1042	k__Bacteria	p__Actinobacteriota	c__Actinobacteria	o__Actinomycetales	f__Actinomycetaceae	g__Pauljensenia	s__unclassified_mgs_1042
rs12932161	16	77753962	T	C	0.1076	0.02283	22.2133	2.639e-06	0.4885	1900	k__Bacteria|p__Campylobacterota|c__Campylobacteria|o__Campylobacterales|f__Campylobacteraceae|g__Campylobacter_A|s__unclassified_mgs_1990	k__Bacteria	p__Campylobacterota	c__Campylobacteria	o__Campylobacterales	f__Campylobacteraceae	g__Campylobacter_A	s__unclassified_mgs_1990
rs1334218	13	53985560	G	C	0.11	0.02271	23.4612	1.394e-06	0.347	1900	k__Bacteria|p__Campylobacterota|c__Campylobacteria|o__Campylobacterales|f__Campylobacteraceae|g__Campylobacter_A|s__unclassified_mgs_1990	k__Bacteria	p__Campylobacterota	c__Campylobacteria	o__Campylobacterales	f__Campylobacteraceae	g__Campylobacter_A	s__unclassified_mgs_1990
rs56261900	9	75271526	C	A	-0.1122	0.02378	22.2619	2.577e-06	0.4531	1736	k__Bacteria|p__Campylobacterota|c__Campylobacteria|o__Campylobacterales|f__Campylobacteraceae|g__Campylobacter_A|s__unclassified_mgs_1990	k__Bacteria	p__Campylobacterota	c__Campylobacteria	o__Campylobacterales	f__Campylobacteraceae	g__Campylobacter_A	s__unclassified_mgs_1990
rs12932732	16	6731700	G	A	-0.1029	0.02223	21.4265	3.91e-06	0.4775	1900	k__Bacteria|p__Firmicutes|c__Bacilli|o__Lactobacillales|f__Streptococcaceae|g__Streptococcus|s__unclassified_mgs_2675	k__Bacteria	p__Firmicutes	c__Bacilli	o__Lactobacillales	f__Streptococcaceae	g__Streptococcus	s__unclassified_mgs_2675
rs12939407	17	44290629	A	G	0.1081	0.02268	22.7177	2.005e-06	0.3778	1901	k__Bacteria|p__Bacteroidota|c__Bacteroidia|o__Bacteroidales|f__Bacteroidaceae|g__Prevotella|s__unclassified_mgs_2428	k__Bacteria	p__Bacteroidota	c__Bacteroidia	o__Bacteroidales	f__Bacteroidaceae	g__Prevotella	s__unclassified_mgs_2428
rs72633222	15	97796515	C	A	-0.1078	0.02263	22.6918	2.055e-06	0.3877	1901	k__Bacteria|p__Bacteroidota|c__Bacteroidia|o__Bacteroidales|f__Bacteroidaceae|g__Prevotella|s__unclassified_mgs_2428	k__Bacteria	p__Bacteroidota	c__Bacteroidia	o__Bacteroidales	f__Bacteroidaceae	g__Prevotella	s__unclassified_mgs_2428
rs12959190	18	67721531	T	A	0.1085	0.02288	22.4878	2.248e-06	0.3663	1898	k__Bacteria|p__Bacteroidota|c__Bacteroidia|o__Bacteroidales|f__Bacteroidaceae|g__Prevotella|s__Prevotella_saccharolytica_mgs_313	k__Bacteria	p__Bacteroidota	c__Bacteroidia	o__Bacteroidales	f__Bacteroidaceae	g__Prevotella	s__Prevotella_saccharolytica_mgs_313
rs931247	6	6200540	G	A	0.1091	0.02296	22.5791	2.149e-06	0.3765	1898	k__Bacteria|p__Bacteroidota|c__Bacteroidia|o__Bacteroidales|f__Bacteroidaceae|g__Prevotella|s__Prevotella_saccharolytica_mgs_313	k__Bacteria	p__Bacteroidota	c__Bacteroidia	o__Bacteroidales	f__Bacteroidaceae	g__Prevotella	s__Prevotella_saccharolytica_mgs_313
rs12979659	19	6825021	C	T	0.106	0.02273	21.7477	3.336e-06	0.3755	1908	k__Bacteria|p__Firmicutes|c__Bacilli|o__Lactobacillales|f__Streptococcaceae|g__Streptococcus|s__Streptococcus_anginosus_mgs_295	k__Bacteria	p__Firmicutes	c__Bacilli	o__Lactobacillales	f__Streptococcaceae	g__Streptococcus	s__Streptococcus_anginosus_mgs_295
rs13025537	2	145768742	A	G	-0.1097	0.02238	24.0266	1.036e-06	0.4517	1896	k__Bacteria|p__Proteobacteria|c__Gammaproteobacteria|o__Burkholderiales|f__Neisseriaceae|g__Neisseria|s__Neisseria_flavescens_mgs_3307	k__Bacteria	p__Proteobacteria	c__Gammaproteobacteria	o__Burkholderiales	f__Neisseriaceae	g__Neisseria	s__Neisseria_flavescens_mgs_3307
rs13034939	2	187646369	A	G	-0.108	0.02252	22.9991	1.751e-06	0.3914	1915	k__Bacteria|p__Actinobacteriota|c__Coriobacteriia|o__Coriobacteriales|f__Atopobiaceae|g__Lancefieldella|s__unclassified_mgs_1017	k__Bacteria	p__Actinobacteriota	c__Coriobacteriia	o__Coriobacteriales	f__Atopobiaceae	g__Lancefieldella	s__unclassified_mgs_1017
rs4613690	5	156503602	A	G	0.1086	0.02257	23.1524	1.624e-06	0.4311	1915	k__Bacteria|p__Actinobacteriota|c__Coriobacteriia|o__Coriobacteriales|f__Atopobiaceae|g__Lancefieldella|s__unclassified_mgs_1017	k__Bacteria	p__Actinobacteriota	c__Coriobacteriia	o__Coriobacteriales	f__Atopobiaceae	g__Lancefieldella	s__unclassified_mgs_1017
rs13034939	2	187646369	A	G	-0.1097	0.02263	23.4987	1.347e-06	0.3914	1915	k__Bacteria|p__Actinobacteriota|c__Coriobacteriia|o__Coriobacteriales|f__Atopobiaceae|g__Lancefieldella|s__unclassified_mgs_1312	k__Bacteria	p__Actinobacteriota	c__Coriobacteriia	o__Coriobacteriales	f__Atopobiaceae	g__Lancefieldella	s__unclassified_mgs_1312
rs13034939	2	187646369	A	G	-0.1192	0.02264	27.7204	1.566e-07	0.3914	1915	k__Bacteria|p__Actinobacteriota|c__Coriobacteriia|o__Coriobacteriales|f__Atopobiaceae|g__Lancefieldella|s__unclassified_mgs_2019	k__Bacteria	p__Actinobacteriota	c__Coriobacteriia	o__Coriobacteriales	f__Atopobiaceae	g__Lancefieldella	s__unclassified_mgs_2019
rs4613690	5	156503602	A	G	0.1095	0.02272	23.228	1.546e-06	0.4311	1915	k__Bacteria|p__Actinobacteriota|c__Coriobacteriia|o__Coriobacteriales|f__Atopobiaceae|g__Lancefieldella|s__unclassified_mgs_2019	k__Bacteria	p__Actinobacteriota	c__Coriobacteriia	o__Coriobacteriales	f__Atopobiaceae	g__Lancefieldella	s__unclassified_mgs_2019
rs6552755	4	184158498	C	G	-0.1108	0.02266	23.9089	1.09e-06	0.3676	1915	k__Bacteria|p__Actinobacteriota|c__Coriobacteriia|o__Coriobacteriales|f__Atopobiaceae|g__Lancefieldella|s__unclassified_mgs_2019	k__Bacteria	p__Actinobacteriota	c__Coriobacteriia	o__Coriobacteriales	f__Atopobiaceae	g__Lancefieldella	s__unclassified_mgs_2019
rs13051438	21	29509810	C	T	-0.1047	0.02268	21.3112	4.193e-06	0.4159	1884	k__Bacteria|p__Fusobacteriota|c__Fusobacteriia|o__Fusobacteriales|f__Fusobacteriaceae|g__Fusobacterium|s__unclassified_mgs_997	k__Bacteria	p__Fusobacteriota	c__Fusobacteriia	o__Fusobacteriales	f__Fusobacteriaceae	g__Fusobacterium	s__unclassified_mgs_997
rs7131699	12	56539378	T	C	0.1067	0.02272	22.0553	2.857e-06	0.4269	1884	k__Bacteria|p__Fusobacteriota|c__Fusobacteriia|o__Fusobacteriales|f__Fusobacteriaceae|g__Fusobacterium|s__unclassified_mgs_997	k__Bacteria	p__Fusobacteriota	c__Fusobacteriia	o__Fusobacteriales	f__Fusobacteriaceae	g__Fusobacterium	s__unclassified_mgs_997
rs13058609	22	48706473	C	T	0.1042	0.02272	21.0339	4.827e-06	0.4812	1904	k__Bacteria|p__Firmicutes|c__Clostridia|o__Lachnospirales|f__Lachnospiraceae|g__Catonella|s__unclassified_mgs_1025	k__Bacteria	p__Firmicutes	c__Clostridia	o__Lachnospirales	f__Lachnospiraceae	g__Catonella	s__unclassified_mgs_1025
rs4792870	17	45524000	T	G	-0.104	0.02271	20.9716	4.946e-06	0.4295	1904	k__Bacteria|p__Firmicutes|c__Clostridia|o__Lachnospirales|f__Lachnospiraceae|g__Catonella|s__unclassified_mgs_1025	k__Bacteria	p__Firmicutes	c__Clostridia	o__Lachnospirales	f__Lachnospiraceae	g__Catonella	s__unclassified_mgs_1025
rs13082846	3	124057470	C	A	-0.1064	0.0223	22.7653	1.987e-06	0.4885	1901	k__Bacteria|p__Proteobacteria|c__Gammaproteobacteria|o__Enterobacterales|f__Pasteurellaceae|g__Haemophilus|s__unclassified_mgs_2283	k__Bacteria	p__Proteobacteria	c__Gammaproteobacteria	o__Enterobacterales	f__Pasteurellaceae	g__Haemophilus	s__unclassified_mgs_2283
rs13267681	8	29897081	G	A	0.104	0.02223	21.8871	3.077e-06	0.4131	1901	k__Bacteria|p__Proteobacteria|c__Gammaproteobacteria|o__Enterobacterales|f__Pasteurellaceae|g__Haemophilus|s__unclassified_mgs_2283	k__Bacteria	p__Proteobacteria	c__Gammaproteobacteria	o__Enterobacterales	f__Pasteurellaceae	g__Haemophilus	s__unclassified_mgs_2283
rs7903812	10	97732914	G	A	-0.1038	0.02232	21.6275	3.543e-06	0.4629	1901	k__Bacteria|p__Proteobacteria|c__Gammaproteobacteria|o__Enterobacterales|f__Pasteurellaceae|g__Haemophilus|s__unclassified_mgs_2283	k__Bacteria	p__Proteobacteria	c__Gammaproteobacteria	o__Enterobacterales	f__Pasteurellaceae	g__Haemophilus	s__unclassified_mgs_2283
rs13083115	3	177576993	A	G	0.1053	0.02268	21.5561	3.679e-06	0.4987	1901	k__Bacteria|p__Firmicutes|c__Bacilli|o__Lactobacillales|f__Streptococcaceae|g__Streptococcus|s__unclassified_mgs_2743	k__Bacteria	p__Firmicutes	c__Bacilli	o__Lactobacillales	f__Streptococcaceae	g__Streptococcus	s__unclassified_mgs_2743
rs1838376	12	98127700	C	A	-0.1049	0.0227	21.355	4.099e-06	0.4211	1901	k__Bacteria|p__Firmicutes|c__Bacilli|o__Lactobacillales|f__Streptococcaceae|g__Streptococcus|s__unclassified_mgs_2743	k__Bacteria	p__Firmicutes	c__Bacilli	o__Lactobacillales	f__Streptococcaceae	g__Streptococcus	s__unclassified_mgs_2743
rs13110103	4	37801611	T	C	-0.1115	0.02223	25.1577	5.783e-07	0.4621	1912	k__Bacteria|p__Firmicutes|c__Bacilli|o__Lactobacillales|f__Streptococcaceae|g__Streptococcus|s__Streptococcus_oralis_mgs_1087	k__Bacteria	p__Firmicutes	c__Bacilli	o__Lactobacillales	f__Streptococcaceae	g__Streptococcus	s__Streptococcus_oralis_mgs_1087
rs6056223	20	8874437	C	T	-0.1122	0.02221	25.5205	4.735e-07	0.4138	1912	k__Bacteria|p__Firmicutes|c__Bacilli|o__Lactobacillales|f__Streptococcaceae|g__Streptococcus|s__Streptococcus_oralis_mgs_1087	k__Bacteria	p__Firmicutes	c__Bacilli	o__Lactobacillales	f__Streptococcaceae	g__Streptococcus	s__Streptococcus_oralis_mgs_1087
rs13144030	4	148218348	T	C	-0.1033	0.02239	21.2859	4.26e-06	0.4655	1900	k__Bacteria|p__Fusobacteriota|c__Fusobacteriia|o__Fusobacteriales|f__Fusobacteriaceae|g__Fusobacterium|s__unclassified_mgs_3528	k__Bacteria	p__Fusobacteriota	c__Fusobacteriia	o__Fusobacteriales	f__Fusobacteriaceae	g__Fusobacterium	s__unclassified_mgs_3528
rs8134553	21	29558721	T	A	-0.1055	0.02237	22.242	2.553e-06	0.3961	1900	k__Bacteria|p__Fusobacteriota|c__Fusobacteriia|o__Fusobacteriales|f__Fusobacteriaceae|g__Fusobacterium|s__unclassified_mgs_3528	k__Bacteria	p__Fusobacteriota	c__Fusobacteriia	o__Fusobacteriales	f__Fusobacteriaceae	g__Fusobacterium	s__unclassified_mgs_3528
rs13146076	4	47183508	T	C	-0.1141	0.02276	25.132	5.859e-07	0.4841	1894	k__Bacteria|p__Firmicutes|c__Clostridia|o__Lachnospirales|f__Lachnospiraceae|g__Oribacterium|s__unclassified_mgs_1726	k__Bacteria	p__Firmicutes	c__Clostridia	o__Lachnospirales	f__Lachnospiraceae	g__Oribacterium	s__unclassified_mgs_1726
rs13337397	16	75261741	A	C	-0.1162	0.02263	26.3659	3.102e-07	0.3373	1894	k__Bacteria|p__Firmicutes|c__Clostridia|o__Lachnospirales|f__Lachnospiraceae|g__Oribacterium|s__unclassified_mgs_1726	k__Bacteria	p__Firmicutes	c__Clostridia	o__Lachnospirales	f__Lachnospiraceae	g__Oribacterium	s__unclassified_mgs_1726
rs1427122	6	92506794	G	A	0.1072	0.02268	22.341	2.418e-06	0.4773	1894	k__Bacteria|p__Firmicutes|c__Clostridia|o__Lachnospirales|f__Lachnospiraceae|g__Oribacterium|s__unclassified_mgs_1726	k__Bacteria	p__Firmicutes	c__Clostridia	o__Lachnospirales	f__Lachnospiraceae	g__Oribacterium	s__unclassified_mgs_1726
rs678132	11	124623303	A	C	-0.1233	0.02263	29.6864	5.771e-08	0.283	1894	k__Bacteria|p__Firmicutes|c__Clostridia|o__Lachnospirales|f__Lachnospiraceae|g__Oribacterium|s__unclassified_mgs_1726	k__Bacteria	p__Firmicutes	c__Clostridia	o__Lachnospirales	f__Lachnospiraceae	g__Oribacterium	s__unclassified_mgs_1726
rs13173808	5	135767960	T	G	-0.1045	0.02267	21.2486	4.333e-06	0.4405	1879	k__Bacteria|p__Proteobacteria|c__Gammaproteobacteria|o__Enterobacterales|f__Pasteurellaceae|g__Haemophilus|s__Haemophilus_haemolyticus_mgs_2643	k__Bacteria	p__Proteobacteria	c__Gammaproteobacteria	o__Enterobacterales	f__Pasteurellaceae	g__Haemophilus	s__Haemophilus_haemolyticus_mgs_2643
rs6765854	3	124100609	G	A	0.1085	0.02248	23.2952	1.503e-06	0.488	1901	k__Bacteria|p__Proteobacteria|c__Gammaproteobacteria|o__Enterobacterales|f__Pasteurellaceae|g__Haemophilus|s__Haemophilus_haemolyticus_mgs_2643	k__Bacteria	p__Proteobacteria	c__Gammaproteobacteria	o__Enterobacterales	f__Pasteurellaceae	g__Haemophilus	s__Haemophilus_haemolyticus_mgs_2643
rs13173808	5	135767960	T	G	-0.1124	0.02247	25.0223	6.15e-07	0.4405	1876	k__Bacteria|p__Proteobacteria|c__Gammaproteobacteria|o__Enterobacterales|f__Pasteurellaceae|g__Haemophilus|s__Haemophilus_haemolyticus_mgs_3201	k__Bacteria	p__Proteobacteria	c__Gammaproteobacteria	o__Enterobacterales	f__Pasteurellaceae	g__Haemophilus	s__Haemophilus_haemolyticus_mgs_3201
rs9812956	3	124073882	T	G	0.1133	0.02228	25.8601	4.008e-07	0.489	1898	k__Bacteria|p__Proteobacteria|c__Gammaproteobacteria|o__Enterobacterales|f__Pasteurellaceae|g__Haemophilus|s__Haemophilus_haemolyticus_mgs_3201	k__Bacteria	p__Proteobacteria	c__Gammaproteobacteria	o__Enterobacterales	f__Pasteurellaceae	g__Haemophilus	s__Haemophilus_haemolyticus_mgs_3201
rs13173808	5	135767960	T	G	-0.107	0.02247	22.6757	2.081e-06	0.4405	1882	k__Bacteria|p__Proteobacteria|c__Gammaproteobacteria|o__Enterobacterales|f__Pasteurellaceae|g__Haemophilus|s__Haemophilus_haemolyticus_mgs_1068	k__Bacteria	p__Proteobacteria	c__Gammaproteobacteria	o__Enterobacterales	f__Pasteurellaceae	g__Haemophilus	s__Haemophilus_haemolyticus_mgs_1068
rs28809854	6	134158931	A	G	0.1059	0.02243	22.2912	2.511e-06	0.3974	1905	k__Bacteria|p__Proteobacteria|c__Gammaproteobacteria|o__Enterobacterales|f__Pasteurellaceae|g__Haemophilus|s__Haemophilus_haemolyticus_mgs_1068	k__Bacteria	p__Proteobacteria	c__Gammaproteobacteria	o__Enterobacterales	f__Pasteurellaceae	g__Haemophilus	s__Haemophilus_haemolyticus_mgs_1068
rs9812956	3	124073882	T	G	0.1058	0.02229	22.5295	2.207e-06	0.489	1905	k__Bacteria|p__Proteobacteria|c__Gammaproteobacteria|o__Enterobacterales|f__Pasteurellaceae|g__Haemophilus|s__Haemophilus_haemolyticus_mgs_1068	k__Bacteria	p__Proteobacteria	c__Gammaproteobacteria	o__Enterobacterales	f__Pasteurellaceae	g__Haemophilus	s__Haemophilus_haemolyticus_mgs_1068
rs1319578	8	120293528	C	T	-0.1067	0.02272	22.0553	2.869e-06	0.4676	1905	k__Bacteria|p__Campylobacterota|c__Campylobacteria|o__Campylobacterales|f__Campylobacteraceae|g__Campylobacter_A|s__unclassified_mgs_2948	k__Bacteria	p__Campylobacterota	c__Campylobacteria	o__Campylobacterales	f__Campylobacteraceae	g__Campylobacter_A	s__unclassified_mgs_2948
rs13240307	7	79276019	G	A	-0.1094	0.02289	22.8425	1.88e-06	0.4833	1891	k__Bacteria|p__Patescibacteria|c__Saccharimonadia|o__Saccharimonadales|f__Saccharimonadaceae|g__unclassified_mgs_1325|s__unclassified_mgs_1325	k__Bacteria	p__Patescibacteria	c__Saccharimonadia	o__Saccharimonadales	f__Saccharimonadaceae	g__unclassified_mgs_1325	s__unclassified_mgs_1325
rs7141607	14	93816435	T	C	0.1098	0.02274	23.3144	1.477e-06	0.4099	1891	k__Bacteria|p__Patescibacteria|c__Saccharimonadia|o__Saccharimonadales|f__Saccharimonadaceae|g__unclassified_mgs_1325|s__unclassified_mgs_1325	k__Bacteria	p__Patescibacteria	c__Saccharimonadia	o__Saccharimonadales	f__Saccharimonadaceae	g__unclassified_mgs_1325	s__unclassified_mgs_1325
rs13249540	8	15132560	C	A	0.1085	0.02247	23.316	1.471e-06	0.4765	1905	k__Bacteria|p__Firmicutes|c__Bacilli|o__Erysipelotrichales|f__Erysipelotrichaceae|g__Solobacterium|s__unclassified_mgs_1787	k__Bacteria	p__Firmicutes	c__Bacilli	o__Erysipelotrichales	f__Erysipelotrichaceae	g__Solobacterium	s__unclassified_mgs_1787
rs13254181	8	88230383	G	T	-0.109	0.02264	23.1793	1.578e-06	0.4467	1888	k__Bacteria|p__Proteobacteria|c__Gammaproteobacteria|o__Enterobacterales|f__Pasteurellaceae|g__Haemophilus_D|s__Haemophilus_D_parainfluenzae_K_mgs_2876	k__Bacteria	p__Proteobacteria	c__Gammaproteobacteria	o__Enterobacterales	f__Pasteurellaceae	g__Haemophilus_D	s__Haemophilus_D_parainfluenzae_K_mgs_2876
rs2825095	21	18772462	A	C	-0.1053	0.02257	21.7668	3.254e-06	0.3943	1888	k__Bacteria|p__Proteobacteria|c__Gammaproteobacteria|o__Enterobacterales|f__Pasteurellaceae|g__Haemophilus_D|s__Haemophilus_D_parainfluenzae_K_mgs_2876	k__Bacteria	p__Proteobacteria	c__Gammaproteobacteria	o__Enterobacterales	f__Pasteurellaceae	g__Haemophilus_D	s__Haemophilus_D_parainfluenzae_K_mgs_2876
rs4786593	16	5085955	T	G	0.1126	0.02261	24.8014	6.9e-07	0.3037	1888	k__Bacteria|p__Proteobacteria|c__Gammaproteobacteria|o__Enterobacterales|f__Pasteurellaceae|g__Haemophilus_D|s__Haemophilus_D_parainfluenzae_K_mgs_2876	k__Bacteria	p__Proteobacteria	c__Gammaproteobacteria	o__Enterobacterales	f__Pasteurellaceae	g__Haemophilus_D	s__Haemophilus_D_parainfluenzae_K_mgs_2876
rs13266765	8	32771680	G	C	0.1104	0.02266	23.7366	1.191e-06	0.3488	1902	k__Bacteria|p__Bacteroidota|c__Bacteroidia|o__Flavobacteriales|f__Weeksellaceae|g__unclassified_mgs_3027|s__unclassified_mgs_3027	k__Bacteria	p__Bacteroidota	c__Bacteroidia	o__Flavobacteriales	f__Weeksellaceae	g__unclassified_mgs_3027	s__unclassified_mgs_3027
rs13273790	8	121917454	C	T	0.1195	0.02238	28.5112	1.052e-07	0.4833	1881	k__Bacteria|p__Proteobacteria|c__Gammaproteobacteria|o__Burkholderiales|f__Burkholderiaceae|g__Ottowia|s__unclassified_mgs_2417	k__Bacteria	p__Proteobacteria	c__Gammaproteobacteria	o__Burkholderiales	f__Burkholderiaceae	g__Ottowia	s__unclassified_mgs_2417
rs13333159	16	81534459	G	T	-0.1126	0.02315	23.6578	1.246e-06	0.4104	1873	k__Bacteria|p__Patescibacteria|c__Saccharimonadia|o__Saccharimonadales|f__Saccharimonadaceae|g__unclassified_mgs_2490	k__Bacteria	p__Patescibacteria	c__Saccharimonadia	o__Saccharimonadales	f__Saccharimonadaceae	g__unclassified_mgs_2490	NA
rs2406895	16	60036733	A	G	-0.1184	0.02303	26.4311	3.011e-07	0.299	1873	k__Bacteria|p__Patescibacteria|c__Saccharimonadia|o__Saccharimonadales|f__Saccharimonadaceae|g__unclassified_mgs_2490	k__Bacteria	p__Patescibacteria	c__Saccharimonadia	o__Saccharimonadales	f__Saccharimonadaceae	g__unclassified_mgs_2490	NA
rs13337017	16	75238469	T	C	-0.1143	0.02279	25.1538	5.787e-07	0.3692	1896	k__Bacteria|p__Campylobacterota|c__Campylobacteria|o__Campylobacterales|f__Campylobacteraceae|g__Campylobacter_A|s__unclassified_mgs_2249	k__Bacteria	p__Campylobacterota	c__Campylobacteria	o__Campylobacterales	f__Campylobacteraceae	g__Campylobacter_A	s__unclassified_mgs_2249
rs4289895	9	36864122	G	A	-0.1055	0.02277	21.4674	3.829e-06	0.4504	1896	k__Bacteria|p__Campylobacterota|c__Campylobacteria|o__Campylobacterales|f__Campylobacteraceae|g__Campylobacter_A|s__unclassified_mgs_2249	k__Bacteria	p__Campylobacterota	c__Campylobacteria	o__Campylobacterales	f__Campylobacteraceae	g__Campylobacter_A	s__unclassified_mgs_2249
rs13337397	16	75261741	A	C	-0.1109	0.02243	24.4458	8.337e-07	0.3373	1891	k__Bacteria|p__Firmicutes|c__Clostridia|o__Lachnospirales|f__Lachnospiraceae|g__Oribacterium|s__Oribacterium_sinus_mgs_2108	k__Bacteria	p__Firmicutes	c__Clostridia	o__Lachnospirales	f__Lachnospiraceae	g__Oribacterium	s__Oribacterium_sinus_mgs_2108
rs1866604	2	165232588	A	G	-0.1066	0.02242	22.607	2.14e-06	0.4319	1891	k__Bacteria|p__Firmicutes|c__Clostridia|o__Lachnospirales|f__Lachnospiraceae|g__Oribacterium|s__Oribacterium_sinus_mgs_2108	k__Bacteria	p__Firmicutes	c__Clostridia	o__Lachnospirales	f__Lachnospiraceae	g__Oribacterium	s__Oribacterium_sinus_mgs_2108
rs678132	11	124623303	A	C	-0.1174	0.02243	27.3954	1.855e-07	0.283	1891	k__Bacteria|p__Firmicutes|c__Clostridia|o__Lachnospirales|f__Lachnospiraceae|g__Oribacterium|s__Oribacterium_sinus_mgs_2108	k__Bacteria	p__Firmicutes	c__Clostridia	o__Lachnospirales	f__Lachnospiraceae	g__Oribacterium	s__Oribacterium_sinus_mgs_2108
rs13337397	16	75261741	A	C	-0.1114	0.02246	24.6009	7.676e-07	0.3373	1901	k__Bacteria|p__Actinobacteriota|c__Actinobacteria|o__Actinomycetales|f__Actinomycetaceae|g__Pauljensenia|s__unclassified_mgs_263	k__Bacteria	p__Actinobacteriota	c__Actinobacteria	o__Actinomycetales	f__Actinomycetaceae	g__Pauljensenia	s__unclassified_mgs_263
rs57136832	20	43751739	T	C	-0.1066	0.02242	22.607	2.146e-06	0.4582	1901	k__Bacteria|p__Actinobacteriota|c__Actinobacteria|o__Actinomycetales|f__Actinomycetaceae|g__Pauljensenia|s__unclassified_mgs_263	k__Bacteria	p__Actinobacteriota	c__Actinobacteria	o__Actinomycetales	f__Actinomycetaceae	g__Pauljensenia	s__unclassified_mgs_263
rs7141678	14	21120362	G	A	-0.1048	0.02259	21.5224	3.738e-06	0.453	1901	k__Bacteria|p__Actinobacteriota|c__Actinobacteria|o__Actinomycetales|f__Actinomycetaceae|g__Pauljensenia|s__unclassified_mgs_263	k__Bacteria	p__Actinobacteriota	c__Actinobacteria	o__Actinomycetales	f__Actinomycetaceae	g__Pauljensenia	s__unclassified_mgs_263
rs1334218	13	53985560	G	C	0.1189	0.02259	27.7033	1.577e-07	0.347	1894	k__Bacteria|p__Campylobacterota|c__Campylobacteria|o__Campylobacterales|f__Campylobacteraceae|g__Campylobacter_A|s__unclassified_mgs_2465	k__Bacteria	p__Campylobacterota	c__Campylobacteria	o__Campylobacterales	f__Campylobacteraceae	g__Campylobacter_A	s__unclassified_mgs_2465
rs1334218	13	53985560	G	C	0.1139	0.02224	26.2288	3.329e-07	0.347	1896	k__Bacteria|p__Campylobacterota|c__Campylobacteria|o__Campylobacterales|f__Campylobacteraceae|g__Campylobacter_A|s__unclassified_mgs_176	k__Bacteria	p__Campylobacterota	c__Campylobacteria	o__Campylobacterales	f__Campylobacteraceae	g__Campylobacter_A	s__unclassified_mgs_176
rs2034779	8	98011303	G	A	-0.1123	0.02226	25.4513	4.969e-07	0.3191	1896	k__Bacteria|p__Campylobacterota|c__Campylobacteria|o__Campylobacterales|f__Campylobacteraceae|g__Campylobacter_A|s__unclassified_mgs_176	k__Bacteria	p__Campylobacterota	c__Campylobacteria	o__Campylobacterales	f__Campylobacteraceae	g__Campylobacter_A	s__unclassified_mgs_176
rs9997488	4	96855758	G	T	-0.1031	0.02229	21.3943	3.969e-06	0.4572	1896	k__Bacteria|p__Campylobacterota|c__Campylobacteria|o__Campylobacterales|f__Campylobacteraceae|g__Campylobacter_A|s__unclassified_mgs_176	k__Bacteria	p__Campylobacterota	c__Campylobacteria	o__Campylobacterales	f__Campylobacteraceae	g__Campylobacter_A	s__unclassified_mgs_176
rs1334218	13	53985560	G	C	0.1115	0.02264	24.2548	9.242e-07	0.347	1896	k__Bacteria|p__Campylobacterota|c__Campylobacteria|o__Campylobacterales|f__Campylobacteraceae|g__Campylobacter_A|s__unclassified_mgs_1351	k__Bacteria	p__Campylobacterota	c__Campylobacteria	o__Campylobacterales	f__Campylobacteraceae	g__Campylobacter_A	s__unclassified_mgs_1351
rs1816309	8	4392153	C	T	-0.1066	0.02273	21.9946	2.913e-06	0.3679	1896	k__Bacteria|p__Campylobacterota|c__Campylobacteria|o__Campylobacterales|f__Campylobacteraceae|g__Campylobacter_A|s__unclassified_mgs_1351	k__Bacteria	p__Campylobacterota	c__Campylobacteria	o__Campylobacterales	f__Campylobacteraceae	g__Campylobacter_A	s__unclassified_mgs_1351
rs1874988	10	1734290	A	G	-0.1056	0.02264	21.7558	3.301e-06	0.476	1896	k__Bacteria|p__Campylobacterota|c__Campylobacteria|o__Campylobacterales|f__Campylobacteraceae|g__Campylobacter_A|s__unclassified_mgs_1351	k__Bacteria	p__Campylobacterota	c__Campylobacteria	o__Campylobacterales	f__Campylobacteraceae	g__Campylobacter_A	s__unclassified_mgs_1351
rs1334218	13	53985560	G	C	0.1075	0.02271	22.4069	2.355e-06	0.347	1905	k__Bacteria|p__Campylobacterota|c__Campylobacteria|o__Campylobacterales|f__Campylobacteraceae|g__Campylobacter_A|s__unclassified_mgs_1144	k__Bacteria	p__Campylobacterota	c__Campylobacteria	o__Campylobacterales	f__Campylobacteraceae	g__Campylobacter_A	s__unclassified_mgs_1144
rs1334218	13	53985560	G	C	0.1198	0.02255	28.2241	1.201e-07	0.347	1899	k__Bacteria|p__Campylobacterota|c__Campylobacteria|o__Campylobacterales|f__Campylobacteraceae|g__Campylobacter_A|s__unclassified_mgs_2374	k__Bacteria	p__Campylobacterota	c__Campylobacteria	o__Campylobacterales	f__Campylobacteraceae	g__Campylobacter_A	s__unclassified_mgs_2374
rs1874988	10	1734290	A	G	-0.1103	0.02257	23.8829	1.1e-06	0.476	1899	k__Bacteria|p__Campylobacterota|c__Campylobacteria|o__Campylobacterales|f__Campylobacteraceae|g__Campylobacter_A|s__unclassified_mgs_2374	k__Bacteria	p__Campylobacterota	c__Campylobacteria	o__Campylobacterales	f__Campylobacteraceae	g__Campylobacter_A	s__unclassified_mgs_2374
rs1334218	13	53985560	G	C	0.1114	0.02256	24.3833	8.605e-07	0.347	1895	k__Bacteria|p__Campylobacterota|c__Campylobacteria|o__Campylobacterales|f__Campylobacteraceae|g__Campylobacter_A|s__unclassified_mgs_1826	k__Bacteria	p__Campylobacterota	c__Campylobacteria	o__Campylobacterales	f__Campylobacteraceae	g__Campylobacter_A	s__unclassified_mgs_1826
rs6823385	4	123483844	A	G	-0.1035	0.02257	21.0289	4.813e-06	0.4488	1895	k__Bacteria|p__Campylobacterota|c__Campylobacteria|o__Campylobacterales|f__Campylobacteraceae|g__Campylobacter_A|s__unclassified_mgs_1826	k__Bacteria	p__Campylobacterota	c__Campylobacteria	o__Campylobacterales	f__Campylobacteraceae	g__Campylobacter_A	s__unclassified_mgs_1826
rs1334218	13	53985560	G	C	0.1266	0.02254	31.5471	2.264e-08	0.347	1893	k__Bacteria|p__Campylobacterota|c__Campylobacteria|o__Campylobacterales|f__Campylobacteraceae|g__Campylobacter_A|s__unclassified_mgs_3153	k__Bacteria	p__Campylobacterota	c__Campylobacteria	o__Campylobacterales	f__Campylobacteraceae	g__Campylobacter_A	s__unclassified_mgs_3153
rs1874988	10	1734290	A	G	-0.1054	0.02259	21.7695	3.27e-06	0.476	1893	k__Bacteria|p__Campylobacterota|c__Campylobacteria|o__Campylobacterales|f__Campylobacteraceae|g__Campylobacter_A|s__unclassified_mgs_3153	k__Bacteria	p__Campylobacterota	c__Campylobacteria	o__Campylobacterales	f__Campylobacteraceae	g__Campylobacter_A	s__unclassified_mgs_3153
rs6823385	4	123483844	A	G	-0.1151	0.02258	25.9838	3.804e-07	0.4488	1893	k__Bacteria|p__Campylobacterota|c__Campylobacteria|o__Campylobacterales|f__Campylobacteraceae|g__Campylobacter_A|s__unclassified_mgs_3153	k__Bacteria	p__Campylobacterota	c__Campylobacteria	o__Campylobacterales	f__Campylobacteraceae	g__Campylobacter_A	s__unclassified_mgs_3153
rs1334218	13	53985560	G	C	0.1083	0.02276	22.6419	2.112e-06	0.347	1904	k__Bacteria|p__Campylobacterota|c__Campylobacteria|o__Campylobacterales|f__Campylobacteraceae|g__Campylobacter_A|s__unclassified_mgs_1853	k__Bacteria	p__Campylobacterota	c__Campylobacteria	o__Campylobacterales	f__Campylobacteraceae	g__Campylobacter_A	s__unclassified_mgs_1853
rs1334218	13	53985560	G	C	0.1152	0.02249	26.2377	3.317e-07	0.347	1897	k__Bacteria|p__Campylobacterota|c__Campylobacteria|o__Campylobacterales|f__Campylobacteraceae|g__Campylobacter_A|s__unclassified_mgs_1427	k__Bacteria	p__Campylobacterota	c__Campylobacteria	o__Campylobacterales	f__Campylobacteraceae	g__Campylobacter_A	s__unclassified_mgs_1427
rs6823385	4	123483844	A	G	-0.1051	0.02251	21.7999	3.222e-06	0.4488	1897	k__Bacteria|p__Campylobacterota|c__Campylobacteria|o__Campylobacterales|f__Campylobacteraceae|g__Campylobacter_A|s__unclassified_mgs_1427	k__Bacteria	p__Campylobacterota	c__Campylobacteria	o__Campylobacterales	f__Campylobacteraceae	g__Campylobacter_A	s__unclassified_mgs_1427
rs1334218	13	53985560	G	C	0.1242	0.02238	30.798	3.277e-08	0.347	1901	k__Bacteria|p__Campylobacterota|c__Campylobacteria|o__Campylobacterales|f__Campylobacteraceae|g__Campylobacter_A|s__unclassified_mgs_3093	k__Bacteria	p__Campylobacterota	c__Campylobacteria	o__Campylobacterales	f__Campylobacteraceae	g__Campylobacter_A	s__unclassified_mgs_3093
rs2243683	21	16930951	G	A	0.1078	0.02243	23.0982	1.671e-06	0.446	1901	k__Bacteria|p__Campylobacterota|c__Campylobacteria|o__Campylobacterales|f__Campylobacteraceae|g__Campylobacter_A|s__unclassified_mgs_3093	k__Bacteria	p__Campylobacterota	c__Campylobacteria	o__Campylobacterales	f__Campylobacteraceae	g__Campylobacter_A	s__unclassified_mgs_3093
rs3815751	19	47779059	G	A	-0.1098	0.02242	23.9847	1.056e-06	0.4898	1901	k__Bacteria|p__Campylobacterota|c__Campylobacteria|o__Campylobacterales|f__Campylobacteraceae|g__Campylobacter_A|s__unclassified_mgs_3093	k__Bacteria	p__Campylobacterota	c__Campylobacteria	o__Campylobacterales	f__Campylobacteraceae	g__Campylobacter_A	s__unclassified_mgs_3093
rs6823385	4	123483844	A	G	-0.1073	0.02243	22.8845	1.858e-06	0.4488	1901	k__Bacteria|p__Campylobacterota|c__Campylobacteria|o__Campylobacterales|f__Campylobacteraceae|g__Campylobacter_A|s__unclassified_mgs_3093	k__Bacteria	p__Campylobacterota	c__Campylobacteria	o__Campylobacterales	f__Campylobacteraceae	g__Campylobacter_A	s__unclassified_mgs_3093
rs1334218	13	53985560	G	C	0.1142	0.02254	25.6699	4.478e-07	0.347	1893	k__Bacteria|p__Campylobacterota|c__Campylobacteria|o__Campylobacterales|f__Campylobacteraceae|g__Campylobacter_A|s__unclassified_mgs_1929	k__Bacteria	p__Campylobacterota	c__Campylobacteria	o__Campylobacterales	f__Campylobacteraceae	g__Campylobacter_A	s__unclassified_mgs_1929
rs1334218	13	53985560	G	C	0.1196	0.02254	28.1549	1.256e-07	0.347	1899	k__Bacteria|p__Campylobacterota|c__Campylobacteria|o__Campylobacterales|f__Campylobacteraceae|g__Campylobacter_A|s__unclassified_mgs_1514	k__Bacteria	p__Campylobacterota	c__Campylobacteria	o__Campylobacterales	f__Campylobacteraceae	g__Campylobacter_A	s__unclassified_mgs_1514
rs6823385	4	123483844	A	G	-0.1036	0.02258	21.0509	4.746e-06	0.4488	1899	k__Bacteria|p__Campylobacterota|c__Campylobacteria|o__Campylobacterales|f__Campylobacteraceae|g__Campylobacter_A|s__unclassified_mgs_1514	k__Bacteria	p__Campylobacterota	c__Campylobacteria	o__Campylobacterales	f__Campylobacteraceae	g__Campylobacter_A	s__unclassified_mgs_1514
rs1334218	13	53985560	G	C	0.1135	0.02269	25.022	6.185e-07	0.347	1899	k__Bacteria|p__Campylobacterota|c__Campylobacteria|o__Campylobacterales|f__Campylobacteraceae|g__Campylobacter_A|s__unclassified_mgs_1597	k__Bacteria	p__Campylobacterota	c__Campylobacteria	o__Campylobacterales	f__Campylobacteraceae	g__Campylobacter_A	s__unclassified_mgs_1597
rs166829	18	4436217	A	T	-0.1164	0.02275	26.1784	3.392e-07	0.2914	1899	k__Bacteria|p__Campylobacterota|c__Campylobacteria|o__Campylobacterales|f__Campylobacteraceae|g__Campylobacter_A|s__unclassified_mgs_1597	k__Bacteria	p__Campylobacterota	c__Campylobacteria	o__Campylobacterales	f__Campylobacteraceae	g__Campylobacter_A	s__unclassified_mgs_1597
rs520757	1	100318119	A	G	0.1124	0.02269	24.5394	7.945e-07	0.3582	1899	k__Bacteria|p__Campylobacterota|c__Campylobacteria|o__Campylobacterales|f__Campylobacteraceae|g__Campylobacter_A|s__unclassified_mgs_1597	k__Bacteria	p__Campylobacterota	c__Campylobacteria	o__Campylobacterales	f__Campylobacteraceae	g__Campylobacter_A	s__unclassified_mgs_1597
rs1334218	13	53985560	G	C	0.1209	0.02252	28.8215	8.837e-08	0.347	1891	k__Bacteria|p__Campylobacterota|c__Campylobacteria|o__Campylobacterales|f__Campylobacteraceae|g__Campylobacter_A|s__unclassified_mgs_2584	k__Bacteria	p__Campylobacterota	c__Campylobacteria	o__Campylobacterales	f__Campylobacteraceae	g__Campylobacter_A	s__unclassified_mgs_2584
rs4709161	6	167304731	C	T	0.1044	0.0226	21.3395	4.136e-06	0.4572	1891	k__Bacteria|p__Campylobacterota|c__Campylobacteria|o__Campylobacterales|f__Campylobacteraceae|g__Campylobacter_A|s__unclassified_mgs_2584	k__Bacteria	p__Campylobacterota	c__Campylobacteria	o__Campylobacterales	f__Campylobacteraceae	g__Campylobacter_A	s__unclassified_mgs_2584
rs4974038	3	40595630	G	A	-0.1108	0.02253	24.1856	9.454e-07	0.4632	1891	k__Bacteria|p__Campylobacterota|c__Campylobacteria|o__Campylobacterales|f__Campylobacteraceae|g__Campylobacter_A|s__unclassified_mgs_2584	k__Bacteria	p__Campylobacterota	c__Campylobacteria	o__Campylobacterales	f__Campylobacteraceae	g__Campylobacter_A	s__unclassified_mgs_2584
rs9578147	13	29889898	G	A	-0.1054	0.0226	21.7503	3.303e-06	0.4157	1891	k__Bacteria|p__Campylobacterota|c__Campylobacteria|o__Campylobacterales|f__Campylobacteraceae|g__Campylobacter_A|s__unclassified_mgs_2584	k__Bacteria	p__Campylobacterota	c__Campylobacteria	o__Campylobacterales	f__Campylobacteraceae	g__Campylobacter_A	s__unclassified_mgs_2584
rs1334218	13	53985560	G	C	0.1124	0.02261	24.7133	7.336e-07	0.347	1901	k__Bacteria|p__Campylobacterota|c__Campylobacteria|o__Campylobacterales|f__Campylobacteraceae|g__Campylobacter_A|s__unclassified_mgs_2113	k__Bacteria	p__Campylobacterota	c__Campylobacteria	o__Campylobacterales	f__Campylobacteraceae	g__Campylobacter_A	s__unclassified_mgs_2113
rs1334218	13	53985560	G	C	0.1091	0.02276	22.9776	1.751e-06	0.347	1898	k__Bacteria|p__Campylobacterota|c__Campylobacteria|o__Campylobacterales|f__Campylobacteraceae|g__Campylobacter_A|s__unclassified_mgs_1418	k__Bacteria	p__Campylobacterota	c__Campylobacteria	o__Campylobacterales	f__Campylobacteraceae	g__Campylobacter_A	s__unclassified_mgs_1418
rs2240000	17	36634225	T	C	-0.1065	0.02274	21.934	3.006e-06	0.3817	1898	k__Bacteria|p__Campylobacterota|c__Campylobacteria|o__Campylobacterales|f__Campylobacteraceae|g__Campylobacter_A|s__unclassified_mgs_1418	k__Bacteria	p__Campylobacterota	c__Campylobacteria	o__Campylobacterales	f__Campylobacteraceae	g__Campylobacter_A	s__unclassified_mgs_1418
rs367279	4	78337234	G	A	-0.1107	0.02304	23.085	1.68e-06	0.4538	1898	k__Bacteria|p__Campylobacterota|c__Campylobacteria|o__Campylobacterales|f__Campylobacteraceae|g__Campylobacter_A|s__unclassified_mgs_1418	k__Bacteria	p__Campylobacterota	c__Campylobacteria	o__Campylobacterales	f__Campylobacteraceae	g__Campylobacter_A	s__unclassified_mgs_1418
rs7222719	17	6913847	A	G	0.1094	0.02274	23.1448	1.621e-06	0.3593	1898	k__Bacteria|p__Campylobacterota|c__Campylobacteria|o__Campylobacterales|f__Campylobacteraceae|g__Campylobacter_A|s__unclassified_mgs_1418	k__Bacteria	p__Campylobacterota	c__Campylobacteria	o__Campylobacterales	f__Campylobacteraceae	g__Campylobacter_A	s__unclassified_mgs_1418
rs844982	21	32695846	T	G	-0.107	0.02334	21.0168	4.862e-06	0.491	1819	k__Bacteria|p__Campylobacterota|c__Campylobacteria|o__Campylobacterales|f__Campylobacteraceae|g__Campylobacter_A|s__unclassified_mgs_1418	k__Bacteria	p__Campylobacterota	c__Campylobacteria	o__Campylobacterales	f__Campylobacteraceae	g__Campylobacter_A	s__unclassified_mgs_1418
rs13356786	5	37764312	A	G	0.1098	0.0231	22.5934	2.149e-06	0.3666	1862	k__Bacteria|p__Patescibacteria|c__Saccharimonadia|o__Saccharimonadales|f__Saccharimonadaceae|g__unclassified_mgs_1494	k__Bacteria	p__Patescibacteria	c__Saccharimonadia	o__Saccharimonadales	f__Saccharimonadaceae	g__unclassified_mgs_1494	NA
rs1338304	6	104577123	T	C	0.1055	0.02281	21.3921	3.97e-06	0.4381	1901	k__Bacteria|p__Firmicutes|c__Bacilli|o__Erysipelotrichales|f__Erysipelotrichaceae|g__Solobacterium|s__unclassified_mgs_1598	k__Bacteria	p__Firmicutes	c__Bacilli	o__Erysipelotrichales	f__Erysipelotrichaceae	g__Solobacterium	s__unclassified_mgs_1598
rs2825095	21	18772462	A	C	0.1083	0.02279	22.5823	2.19e-06	0.3943	1901	k__Bacteria|p__Firmicutes|c__Bacilli|o__Erysipelotrichales|f__Erysipelotrichaceae|g__Solobacterium|s__unclassified_mgs_1598	k__Bacteria	p__Firmicutes	c__Bacilli	o__Erysipelotrichales	f__Erysipelotrichaceae	g__Solobacterium	s__unclassified_mgs_1598
rs13388996	2	142799393	A	G	0.1036	0.02213	21.9158	3.09e-06	0.4898	1901	k__Bacteria|p__Firmicutes|c__Clostridia|o__Lachnospirales|f__Lachnospiraceae|g__Lachnoanaerobaculum|s__Lachnoanaerobaculum_umeaense_mgs_772	k__Bacteria	p__Firmicutes	c__Clostridia	o__Lachnospirales	f__Lachnospiraceae	g__Lachnoanaerobaculum	s__Lachnoanaerobaculum_umeaense_mgs_772
rs13389975	2	69951207	T	C	-0.1129	0.02296	24.1793	9.555e-07	0.3089	1861	k__Bacteria|p__Patescibacteria|c__Saccharimonadia|o__Saccharimonadales|f__Saccharimonadaceae|g__TM7x|s__unclassified_mgs_385	k__Bacteria	p__Patescibacteria	c__Saccharimonadia	o__Saccharimonadales	f__Saccharimonadaceae	g__TM7x	s__unclassified_mgs_385
rs1343652	10	97699551	A	C	-0.1299	0.02281	32.4316	1.442e-08	0.3577	1903	k__Bacteria|p__Bacteroidota|c__Bacteroidia|o__Flavobacteriales|f__Flavobacteriaceae|g__Capnocytophaga|s__Capnocytophaga_sputigena_mgs_3341	k__Bacteria	p__Bacteroidota	c__Bacteroidia	o__Flavobacteriales	f__Flavobacteriaceae	g__Capnocytophaga	s__Capnocytophaga_sputigena_mgs_3341
rs1343652	10	97699551	A	C	-0.1134	0.02269	24.978	6.325e-07	0.3577	1907	k__Bacteria|p__Bacteroidota|c__Bacteroidia|o__Flavobacteriales|f__Flavobacteriaceae|g__Capnocytophaga|s__Capnocytophaga_sputigena_mgs_3242	k__Bacteria	p__Bacteroidota	c__Bacteroidia	o__Flavobacteriales	f__Flavobacteriaceae	g__Capnocytophaga	s__Capnocytophaga_sputigena_mgs_3242
rs473678	1	110498030	A	T	-0.1072	0.0226	22.4995	2.254e-06	0.3768	1907	k__Bacteria|p__Bacteroidota|c__Bacteroidia|o__Flavobacteriales|f__Flavobacteriaceae|g__Capnocytophaga|s__Capnocytophaga_sputigena_mgs_3242	k__Bacteria	p__Bacteroidota	c__Bacteroidia	o__Flavobacteriales	f__Flavobacteriaceae	g__Capnocytophaga	s__Capnocytophaga_sputigena_mgs_3242
rs1349818	11	21314625	C	G	-0.1095	0.02269	23.2895	1.488e-06	0.3752	1903	k__Bacteria|p__Firmicutes|c__Clostridia|o__Lachnospirales|f__Lachnospiraceae|g__Lachnoanaerobaculum|s__unclassified_mgs_2166	k__Bacteria	p__Firmicutes	c__Clostridia	o__Lachnospirales	f__Lachnospiraceae	g__Lachnoanaerobaculum	s__unclassified_mgs_2166
rs1351234	3	36344330	C	A	0.1093	0.02276	23.0619	1.702e-06	0.4454	1907	k__Bacteria|p__Firmicutes|c__Bacilli|o__Erysipelotrichales|f__Erysipelotrichaceae|g__Solobacterium|s__unclassified_mgs_1876	k__Bacteria	p__Firmicutes	c__Bacilli	o__Erysipelotrichales	f__Erysipelotrichaceae	g__Solobacterium	s__unclassified_mgs_1876
rs4845956	1	10745411	C	T	-0.1124	0.0227	24.5178	8.023e-07	0.2982	1907	k__Bacteria|p__Firmicutes|c__Bacilli|o__Erysipelotrichales|f__Erysipelotrichaceae|g__Solobacterium|s__unclassified_mgs_1876	k__Bacteria	p__Firmicutes	c__Bacilli	o__Erysipelotrichales	f__Erysipelotrichaceae	g__Solobacterium	s__unclassified_mgs_1876
rs7621788	3	67577777	A	C	0.1075	0.02267	22.4861	2.258e-06	0.4172	1907	k__Bacteria|p__Firmicutes|c__Bacilli|o__Erysipelotrichales|f__Erysipelotrichaceae|g__Solobacterium|s__unclassified_mgs_1876	k__Bacteria	p__Firmicutes	c__Bacilli	o__Erysipelotrichales	f__Erysipelotrichaceae	g__Solobacterium	s__unclassified_mgs_1876
rs77347827	14	50129627	T	C	0.1086	0.02269	22.9082	1.825e-06	0.4219	1907	k__Bacteria|p__Firmicutes|c__Bacilli|o__Erysipelotrichales|f__Erysipelotrichaceae|g__Solobacterium|s__unclassified_mgs_1876	k__Bacteria	p__Firmicutes	c__Bacilli	o__Erysipelotrichales	f__Erysipelotrichaceae	g__Solobacterium	s__unclassified_mgs_1876
rs1355124	5	119340206	T	C	0.1179	0.02277	26.8103	2.504e-07	0.3405	1886	k__Bacteria|p__Fusobacteriota|c__Fusobacteriia|o__Fusobacteriales|f__Fusobacteriaceae|g__Fusobacterium|s__unclassified_mgs_2353	k__Bacteria	p__Fusobacteriota	c__Fusobacteriia	o__Fusobacteriales	f__Fusobacteriaceae	g__Fusobacterium	s__unclassified_mgs_2353
rs1355212	4	94728507	G	T	0.109	0.02271	23.0366	1.729e-06	0.3504	1901	k__Bacteria|p__Firmicutes|c__Clostridia|o__Lachnospirales|f__Lachnospiraceae|g__Catonella|s__unclassified_mgs_916	k__Bacteria	p__Firmicutes	c__Clostridia	o__Lachnospirales	f__Lachnospiraceae	g__Catonella	s__unclassified_mgs_916
rs1356234	3	13507020	G	A	0.1072	0.02288	21.9522	2.982e-06	0.4298	1896	k__Bacteria|p__Firmicutes|c__Bacilli|o__Erysipelotrichales|f__Erysipelotrichaceae|g__Solobacterium|s__unclassified_mgs_2778	k__Bacteria	p__Firmicutes	c__Bacilli	o__Erysipelotrichales	f__Erysipelotrichaceae	g__Solobacterium	s__unclassified_mgs_2778
rs136061	22	46945349	G	C	0.1151	0.02264	25.8463	4.037e-07	0.2708	1904	k__Bacteria|p__Fusobacteriota|c__Fusobacteriia|o__Fusobacteriales|f__Fusobacteriaceae|g__Fusobacterium|s__unclassified_mgs_1362	k__Bacteria	p__Fusobacteriota	c__Fusobacteriia	o__Fusobacteriales	f__Fusobacteriaceae	g__Fusobacterium	s__unclassified_mgs_1362
rs7129888	11	7593300	C	A	-0.1164	0.02271	26.2707	3.285e-07	0.3008	1904	k__Bacteria|p__Fusobacteriota|c__Fusobacteriia|o__Fusobacteriales|f__Fusobacteriaceae|g__Fusobacterium|s__unclassified_mgs_1362	k__Bacteria	p__Fusobacteriota	c__Fusobacteriia	o__Fusobacteriales	f__Fusobacteriaceae	g__Fusobacterium	s__unclassified_mgs_1362
rs136558	22	26863116	T	C	0.1171	0.02278	26.4245	3.022e-07	0.2977	1883	k__Bacteria|p__Patescibacteria|c__Saccharimonadia|o__Saccharimonadales|f__Saccharimonadaceae|g__TM7x|s__unclassified_mgs_1943	k__Bacteria	p__Patescibacteria	c__Saccharimonadia	o__Saccharimonadales	f__Saccharimonadaceae	g__TM7x	s__unclassified_mgs_1943
rs136558	22	26863116	T	C	0.1137	0.02301	24.4167	8.422e-07	0.2977	1873	k__Bacteria|p__Patescibacteria|c__Saccharimonadia|o__Saccharimonadales|f__Saccharimonadaceae|g__TM7x|s__unclassified_mgs_364	k__Bacteria	p__Patescibacteria	c__Saccharimonadia	o__Saccharimonadales	f__Saccharimonadaceae	g__TM7x	s__unclassified_mgs_364
rs1373859	3	145349554	C	T	0.1071	0.02256	22.5372	2.205e-06	0.4846	1902	k__Bacteria|p__Firmicutes|c__Clostridia|o__Peptostreptococcales|f__Anaerovoracaceae|g__UBA3738|s__unclassified_mgs_1310	k__Bacteria	p__Firmicutes	c__Clostridia	o__Peptostreptococcales	f__Anaerovoracaceae	g__UBA3738	s__unclassified_mgs_1310
rs189858	3	29549374	A	G	0.1069	0.02281	21.9637	3.003e-06	0.4376	1902	k__Bacteria|p__Firmicutes|c__Clostridia|o__Peptostreptococcales|f__Anaerovoracaceae|g__UBA3738|s__unclassified_mgs_1310	k__Bacteria	p__Firmicutes	c__Clostridia	o__Peptostreptococcales	f__Anaerovoracaceae	g__UBA3738	s__unclassified_mgs_1310
rs4236600	7	79265489	A	T	0.1142	0.02264	25.4436	4.996e-07	0.342	1902	k__Bacteria|p__Firmicutes|c__Clostridia|o__Peptostreptococcales|f__Anaerovoracaceae|g__UBA3738|s__unclassified_mgs_1310	k__Bacteria	p__Firmicutes	c__Clostridia	o__Peptostreptococcales	f__Anaerovoracaceae	g__UBA3738	s__unclassified_mgs_1310
rs1381858	12	89235568	A	G	-0.1151	0.02261	25.9149	3.978e-07	0.4256	1891	k__Bacteria|p__Actinobacteriota|c__Actinobacteria|o__Actinomycetales|f__Actinomycetaceae|g__Pauljensenia|s__Pauljensenia_odontolyticus_B_mgs_2611	k__Bacteria	p__Actinobacteriota	c__Actinobacteria	o__Actinomycetales	f__Actinomycetaceae	g__Pauljensenia	s__Pauljensenia_odontolyticus_B_mgs_2611
rs138993394	1	48192515	G	A	-0.1116	0.02274	24.085	9.985e-07	0.3428	1895	k__Bacteria|p__Bacteroidota|c__Bacteroidia|o__Bacteroidales|f__Bacteroidaceae|g__Prevotella|s__Prevotella_conceptionensis_mgs_2096	k__Bacteria	p__Bacteroidota	c__Bacteroidia	o__Bacteroidales	f__Bacteroidaceae	g__Prevotella	s__Prevotella_conceptionensis_mgs_2096
rs17041183	2	51002517	A	G	0.1093	0.02274	23.1025	1.668e-06	0.3687	1895	k__Bacteria|p__Bacteroidota|c__Bacteroidia|o__Bacteroidales|f__Bacteroidaceae|g__Prevotella|s__Prevotella_conceptionensis_mgs_2096	k__Bacteria	p__Bacteroidota	c__Bacteroidia	o__Bacteroidales	f__Bacteroidaceae	g__Prevotella	s__Prevotella_conceptionensis_mgs_2096
rs4968817	17	68719208	T	C	-0.1062	0.02275	21.7915	3.29e-06	0.4063	1895	k__Bacteria|p__Bacteroidota|c__Bacteroidia|o__Bacteroidales|f__Bacteroidaceae|g__Prevotella|s__Prevotella_conceptionensis_mgs_2096	k__Bacteria	p__Bacteroidota	c__Bacteroidia	o__Bacteroidales	f__Bacteroidaceae	g__Prevotella	s__Prevotella_conceptionensis_mgs_2096
rs139082	22	44164253	T	A	0.1165	0.02276	26.2004	3.39e-07	0.3514	1885	k__Bacteria|p__Patescibacteria|c__Saccharimonadia|o__Saccharimonadales|f__Saccharimonadaceae|g__TM7x|s__unclassified_mgs_1352	k__Bacteria	p__Patescibacteria	c__Saccharimonadia	o__Saccharimonadales	f__Saccharimonadaceae	g__TM7x	s__unclassified_mgs_1352
rs139301607	12	108949061	T	C	-0.1067	0.02268	22.1331	2.745e-06	0.4441	1892	k__Bacteria|p__Fusobacteriota|c__Fusobacteriia|o__Fusobacteriales|f__Fusobacteriaceae|g__Fusobacterium|s__unclassified_mgs_1107	k__Bacteria	p__Fusobacteriota	c__Fusobacteriia	o__Fusobacteriales	f__Fusobacteriaceae	g__Fusobacterium	s__unclassified_mgs_1107
rs4260460	3	58639832	C	T	-0.106	0.02265	21.9016	3.046e-06	0.4817	1892	k__Bacteria|p__Fusobacteriota|c__Fusobacteriia|o__Fusobacteriales|f__Fusobacteriaceae|g__Fusobacterium|s__unclassified_mgs_1107	k__Bacteria	p__Fusobacteriota	c__Fusobacteriia	o__Fusobacteriales	f__Fusobacteriaceae	g__Fusobacterium	s__unclassified_mgs_1107
rs496852	11	96209331	A	G	-0.1211	0.02271	28.4351	1.096e-07	0.4916	1892	k__Bacteria|p__Fusobacteriota|c__Fusobacteriia|o__Fusobacteriales|f__Fusobacteriaceae|g__Fusobacterium|s__unclassified_mgs_1107	k__Bacteria	p__Fusobacteriota	c__Fusobacteriia	o__Fusobacteriales	f__Fusobacteriaceae	g__Fusobacterium	s__unclassified_mgs_1107
rs73897689	21	28336083	C	T	0.1049	0.02271	21.3362	4.111e-06	0.4394	1892	k__Bacteria|p__Fusobacteriota|c__Fusobacteriia|o__Fusobacteriales|f__Fusobacteriaceae|g__Fusobacterium|s__unclassified_mgs_1107	k__Bacteria	p__Fusobacteriota	c__Fusobacteriia	o__Fusobacteriales	f__Fusobacteriaceae	g__Fusobacterium	s__unclassified_mgs_1107
rs7729879	5	5717097	T	C	-0.1089	0.02271	22.9944	1.771e-06	0.4804	1892	k__Bacteria|p__Fusobacteriota|c__Fusobacteriia|o__Fusobacteriales|f__Fusobacteriaceae|g__Fusobacterium|s__unclassified_mgs_1107	k__Bacteria	p__Fusobacteriota	c__Fusobacteriia	o__Fusobacteriales	f__Fusobacteriaceae	g__Fusobacterium	s__unclassified_mgs_1107
rs7853187	9	76992127	G	A	0.1101	0.02272	23.4832	1.354e-06	0.4405	1892	k__Bacteria|p__Fusobacteriota|c__Fusobacteriia|o__Fusobacteriales|f__Fusobacteriaceae|g__Fusobacterium|s__unclassified_mgs_1107	k__Bacteria	p__Fusobacteriota	c__Fusobacteriia	o__Fusobacteriales	f__Fusobacteriaceae	g__Fusobacterium	s__unclassified_mgs_1107
rs1396928	2	115092959	T	C	0.1046	0.02281	21.0287	4.82e-06	0.3969	1909	k__Bacteria|p__Firmicutes|c__Clostridia|o__Lachnospirales|f__Lachnospiraceae|g__Catonella|s__unclassified_mgs_2240	k__Bacteria	p__Firmicutes	c__Clostridia	o__Lachnospirales	f__Lachnospiraceae	g__Catonella	s__unclassified_mgs_2240
rs1938982	11	101297047	C	T	-0.1044	0.02274	21.0775	4.696e-06	0.4674	1909	k__Bacteria|p__Firmicutes|c__Clostridia|o__Lachnospirales|f__Lachnospiraceae|g__Catonella|s__unclassified_mgs_2240	k__Bacteria	p__Firmicutes	c__Clostridia	o__Lachnospirales	f__Lachnospiraceae	g__Catonella	s__unclassified_mgs_2240
rs1397200	6	123974993	A	C	-0.1038	0.02247	21.3397	4.121e-06	0.4749	1911	k__Bacteria|p__Bacteroidota|c__Bacteroidia|o__Flavobacteriales|f__Weeksellaceae|g__unclassified_mgs_1466|s__unclassified_mgs_1466	k__Bacteria	p__Bacteroidota	c__Bacteroidia	o__Flavobacteriales	f__Weeksellaceae	g__unclassified_mgs_1466	s__unclassified_mgs_1466
rs1398434	9	2555186	C	T	-0.1066	0.02275	21.9559	2.983e-06	0.4564	1899	k__Bacteria|p__Firmicutes|c__Negativicutes|o__Veillonellales|f__Dialisteraceae	k__Bacteria	p__Firmicutes	c__Negativicutes	o__Veillonellales	f__Dialisteraceae	NA	NA
rs1414979	13	59499265	A	G	-0.1135	0.0226	25.2217	5.658e-07	0.4133	1894	k__Bacteria|p__Firmicutes|c__Clostridia|o__Peptostreptococcales|f__Anaerovoracaceae|g__Mogibacterium|s__unclassified_mgs_1015	k__Bacteria	p__Firmicutes	c__Clostridia	o__Peptostreptococcales	f__Anaerovoracaceae	g__Mogibacterium	s__unclassified_mgs_1015
rs1464574	3	183161050	C	T	-0.1037	0.02255	21.1478	4.587e-06	0.4355	1894	k__Bacteria|p__Firmicutes|c__Clostridia|o__Peptostreptococcales|f__Anaerovoracaceae|g__Mogibacterium|s__unclassified_mgs_1015	k__Bacteria	p__Firmicutes	c__Clostridia	o__Peptostreptococcales	f__Anaerovoracaceae	g__Mogibacterium	s__unclassified_mgs_1015
rs8076605	17	72258517	T	C	-0.1108	0.02258	24.0786	1.009e-06	0.4144	1894	k__Bacteria|p__Firmicutes|c__Clostridia|o__Peptostreptococcales|f__Anaerovoracaceae|g__Mogibacterium|s__unclassified_mgs_1015	k__Bacteria	p__Firmicutes	c__Clostridia	o__Peptostreptococcales	f__Anaerovoracaceae	g__Mogibacterium	s__unclassified_mgs_1015
rs141840190	16	12597338	A	G	0.1129	0.02258	25	6.341e-07	0.3478	1904	k__Bacteria|p__Firmicutes|c__Bacilli|o__Lactobacillales|f__Streptococcaceae|g__Streptococcus|s__Streptococcus_sp000411475_mgs_187	k__Bacteria	p__Firmicutes	c__Bacilli	o__Lactobacillales	f__Streptococcaceae	g__Streptococcus	s__Streptococcus_sp000411475_mgs_187
rs1429625	12	30281774	T	A	-0.1174	0.02259	27.0087	2.238e-07	0.3256	1914	k__Bacteria|p__Actinobacteriota|c__Coriobacteriia|o__Coriobacteriales|f__Atopobiaceae|g__Lancefieldella|s__unclassified_mgs_2277	k__Bacteria	p__Actinobacteriota	c__Coriobacteriia	o__Coriobacteriales	f__Atopobiaceae	g__Lancefieldella	s__unclassified_mgs_2277
rs1432095	4	170839358	G	A	-0.1088	0.02289	22.5926	2.162e-06	0.423	1881	k__Bacteria|p__Patescibacteria|c__Saccharimonadia|o__Saccharimonadales|f__Saccharimonadaceae|g__TM7x|s__unclassified_mgs_109	k__Bacteria	p__Patescibacteria	c__Saccharimonadia	o__Saccharimonadales	f__Saccharimonadaceae	g__TM7x	s__unclassified_mgs_109
rs57711468	22	41378252	C	T	0.1147	0.02325	24.3378	8.714e-07	0.3003	1881	k__Bacteria|p__Patescibacteria|c__Saccharimonadia|o__Saccharimonadales|f__Saccharimonadaceae|g__TM7x|s__unclassified_mgs_109	k__Bacteria	p__Patescibacteria	c__Saccharimonadia	o__Saccharimonadales	f__Saccharimonadaceae	g__TM7x	s__unclassified_mgs_109
rs6709246	2	69949750	C	T	-0.114	0.02297	24.6313	7.579e-07	0.3162	1881	k__Bacteria|p__Patescibacteria|c__Saccharimonadia|o__Saccharimonadales|f__Saccharimonadaceae|g__TM7x|s__unclassified_mgs_109	k__Bacteria	p__Patescibacteria	c__Saccharimonadia	o__Saccharimonadales	f__Saccharimonadaceae	g__TM7x	s__unclassified_mgs_109
rs6866089	5	84682678	G	A	-0.11	0.02305	22.7742	1.936e-06	0.4272	1881	k__Bacteria|p__Patescibacteria|c__Saccharimonadia|o__Saccharimonadales|f__Saccharimonadaceae|g__TM7x|s__unclassified_mgs_109	k__Bacteria	p__Patescibacteria	c__Saccharimonadia	o__Saccharimonadales	f__Saccharimonadaceae	g__TM7x	s__unclassified_mgs_109
rs687767	11	88921997	T	C	0.1049	0.02276	21.2425	4.371e-06	0.3953	1906	k__Bacteria|p__Firmicutes|c__Clostridia|o__Peptostreptococcales|f__Anaerovoracaceae|g__Mogibacterium|s__unclassified_mgs_683	k__Bacteria	p__Firmicutes	c__Clostridia	o__Peptostreptococcales	f__Anaerovoracaceae	g__Mogibacterium	s__unclassified_mgs_683
rs1440142	8	64273548	T	C	0.1137	0.02263	25.2436	5.57e-07	0.3376	1898	k__Bacteria|p__Fusobacteriota|c__Fusobacteriia|o__Fusobacteriales|f__Fusobacteriaceae|g__Fusobacterium|s__unclassified_mgs_2534	k__Bacteria	p__Fusobacteriota	c__Fusobacteriia	o__Fusobacteriales	f__Fusobacteriaceae	g__Fusobacterium	s__unclassified_mgs_2534
rs3767120	1	21650762	C	T	-0.1193	0.02269	27.6447	1.625e-07	0.388	1898	k__Bacteria|p__Fusobacteriota|c__Fusobacteriia|o__Fusobacteriales|f__Fusobacteriaceae|g__Fusobacterium|s__unclassified_mgs_2534	k__Bacteria	p__Fusobacteriota	c__Fusobacteriia	o__Fusobacteriales	f__Fusobacteriaceae	g__Fusobacterium	s__unclassified_mgs_2534
rs1449916	3	22606810	T	C	0.106	0.02266	21.8822	3.099e-06	0.3969	1892	k__Bacteria|p__Patescibacteria|c__Gracilibacteria|o__Absconditabacterales|f__X112|g__HOT-345|s__unclassified_mgs_3196	k__Bacteria	p__Patescibacteria	c__Gracilibacteria	o__Absconditabacterales	f__X112	g__HOT-345	s__unclassified_mgs_3196
rs34541164	4	5749294	T	C	0.1075	0.02271	22.4069	2.344e-06	0.3809	1892	k__Bacteria|p__Patescibacteria|c__Gracilibacteria|o__Absconditabacterales|f__X112|g__HOT-345|s__unclassified_mgs_3196	k__Bacteria	p__Patescibacteria	c__Gracilibacteria	o__Absconditabacterales	f__X112	g__HOT-345	s__unclassified_mgs_3196
rs1459073	5	167673701	C	T	-0.1049	0.02266	21.4304	3.909e-06	0.4065	1912	k__Bacteria|p__Bacteroidota|c__Bacteroidia|o__Bacteroidales|f__Bacteroidaceae|g__Alloprevotella|s__unclassified_mgs_73	k__Bacteria	p__Bacteroidota	c__Bacteroidia	o__Bacteroidales	f__Bacteroidaceae	g__Alloprevotella	s__unclassified_mgs_73
rs2117759	12	71735706	A	G	0.1072	0.0226	22.4995	2.249e-06	0.3689	1912	k__Bacteria|p__Bacteroidota|c__Bacteroidia|o__Bacteroidales|f__Bacteroidaceae|g__Alloprevotella|s__unclassified_mgs_73	k__Bacteria	p__Bacteroidota	c__Bacteroidia	o__Bacteroidales	f__Bacteroidaceae	g__Alloprevotella	s__unclassified_mgs_73
rs1463729	9	124119169	T	C	0.1038	0.02263	21.039	4.752e-06	0.4658	1908	k__Bacteria|p__Bacteroidota|c__Bacteroidia|o__Flavobacteriales|f__Flavobacteriaceae|g__Capnocytophaga|s__unclassified_mgs_2361	k__Bacteria	p__Bacteroidota	c__Bacteroidia	o__Flavobacteriales	f__Flavobacteriaceae	g__Capnocytophaga	s__unclassified_mgs_2361
rs180914	10	113978256	G	A	-0.1127	0.02264	24.7796	7.043e-07	0.3632	1908	k__Bacteria|p__Bacteroidota|c__Bacteroidia|o__Flavobacteriales|f__Flavobacteriaceae|g__Capnocytophaga|s__unclassified_mgs_2361	k__Bacteria	p__Bacteroidota	c__Bacteroidia	o__Flavobacteriales	f__Flavobacteriaceae	g__Capnocytophaga	s__unclassified_mgs_2361
rs1467841	17	33951911	T	C	-0.1149	0.02281	25.374	5.23e-07	0.406	1897	k__Bacteria|p__Bacteroidota|c__Bacteroidia|o__Bacteroidales|f__Bacteroidaceae|g__Prevotella|s__Prevotella_sp000479005_mgs_745	k__Bacteria	p__Bacteroidota	c__Bacteroidia	o__Bacteroidales	f__Bacteroidaceae	g__Prevotella	s__Prevotella_sp000479005_mgs_745
rs72881242	2	50142456	C	G	-0.1102	0.02269	23.5882	1.294e-06	0.3507	1897	k__Bacteria|p__Bacteroidota|c__Bacteroidia|o__Bacteroidales|f__Bacteroidaceae|g__Prevotella|s__Prevotella_sp000479005_mgs_745	k__Bacteria	p__Bacteroidota	c__Bacteroidia	o__Bacteroidales	f__Bacteroidaceae	g__Prevotella	s__Prevotella_sp000479005_mgs_745
rs1470162	11	71215246	A	G	0.1153	0.02255	26.1436	3.494e-07	0.3115	1911	k__Bacteria|p__Actinobacteriota|c__Actinobacteria|o__Propionibacteriales|f__Propionibacteriaceae|g__Pseudopropionibacterium|s__unclassified_mgs_83	k__Bacteria	p__Actinobacteriota	c__Actinobacteria	o__Propionibacteriales	f__Propionibacteriaceae	g__Pseudopropionibacterium	s__unclassified_mgs_83
rs1496251	12	116643636	G	A	-0.1156	0.02222	27.0662	2.198e-07	0.4003	1915	k__Bacteria|p__Firmicutes|c__Bacilli|o__Lactobacillales|f__Streptococcaceae|g__Streptococcus|s__unclassified_mgs_354	k__Bacteria	p__Firmicutes	c__Bacilli	o__Lactobacillales	f__Streptococcaceae	g__Streptococcus	s__unclassified_mgs_354
rs2439595	5	112782641	G	A	-0.1092	0.02228	24.0223	1.026e-06	0.4131	1915	k__Bacteria|p__Firmicutes|c__Bacilli|o__Lactobacillales|f__Streptococcaceae|g__Streptococcus|s__unclassified_mgs_354	k__Bacteria	p__Firmicutes	c__Bacilli	o__Lactobacillales	f__Streptococcaceae	g__Streptococcus	s__unclassified_mgs_354
rs1498010	1	30574515	A	G	0.1041	0.02258	21.2546	4.262e-06	0.4668	1898	k__Bacteria|p__Actinobacteriota|c__Actinobacteria|o__Actinomycetales|f__Actinomycetaceae|g__Pauljensenia|s__unclassified_mgs_2349	k__Bacteria	p__Actinobacteriota	c__Actinobacteria	o__Actinomycetales	f__Actinomycetaceae	g__Pauljensenia	s__unclassified_mgs_2349
rs150604191	9	12334976	G	A	-0.1243	0.02297	29.2833	7.02e-08	0.2269	1894	k__Bacteria|p__Patescibacteria|c__Saccharimonadia|o__Saccharimonadales|f__Saccharimonadaceae|g__unclassified_mgs_1309|s__unclassified_mgs_1309	k__Bacteria	p__Patescibacteria	c__Saccharimonadia	o__Saccharimonadales	f__Saccharimonadaceae	g__unclassified_mgs_1309	s__unclassified_mgs_1309
rs1509618	4	94753190	C	T	-0.1043	0.02254	21.4122	3.993e-06	0.4791	1899	k__Bacteria|p__Proteobacteria|c__Gammaproteobacteria|o__Enterobacterales|f__Pasteurellaceae|g__Aggregatibacter|s__Aggregatibacter_segnis_mgs_1721	k__Bacteria	p__Proteobacteria	c__Gammaproteobacteria	o__Enterobacterales	f__Pasteurellaceae	g__Aggregatibacter	s__Aggregatibacter_segnis_mgs_1721
rs1511007	12	25511011	G	T	0.1072	0.02279	22.1259	2.764e-06	0.4131	1889	k__Bacteria|p__Proteobacteria|c__Gammaproteobacteria|o__Enterobacterales|f__Pasteurellaceae|g__Haemophilus_D|s__Haemophilus_D_pittmaniae_mgs_3301	k__Bacteria	p__Proteobacteria	c__Gammaproteobacteria	o__Enterobacterales	f__Pasteurellaceae	g__Haemophilus_D	s__Haemophilus_D_pittmaniae_mgs_3301
rs1513599	1	227176064	A	G	-0.1109	0.02217	25.0226	6.189e-07	0.3624	1904	k__Bacteria|p__Firmicutes|c__Clostridia|o__4C28d-15|f__CAG-917|g__unclassified_mgs_1683	k__Bacteria	p__Firmicutes	c__Clostridia	o__4C28d-15	f__CAG-917	g__unclassified_mgs_1683	NA
rs6924285	6	49557209	A	G	0.1064	0.02236	22.6433	2.113e-06	0.3945	1904	k__Bacteria|p__Firmicutes|c__Clostridia|o__4C28d-15|f__CAG-917|g__unclassified_mgs_1683	k__Bacteria	p__Firmicutes	c__Clostridia	o__4C28d-15	f__CAG-917	g__unclassified_mgs_1683	NA
rs151578	21	16295458	G	A	0.1065	0.02283	21.7614	3.325e-06	0.4749	1901	k__Bacteria|p__Fusobacteriota|c__Fusobacteriia|o__Fusobacteriales|f__Fusobacteriaceae|g__Fusobacterium|s__Fusobacterium_periodonticum_D_mgs_3293	k__Bacteria	p__Fusobacteriota	c__Fusobacteriia	o__Fusobacteriales	f__Fusobacteriaceae	g__Fusobacterium	s__Fusobacterium_periodonticum_D_mgs_3293
rs28519487	5	171530670	C	T	-0.1125	0.02278	24.3892	8.476e-07	0.3598	1901	k__Bacteria|p__Fusobacteriota|c__Fusobacteriia|o__Fusobacteriales|f__Fusobacteriaceae|g__Fusobacterium|s__Fusobacterium_periodonticum_D_mgs_3293	k__Bacteria	p__Fusobacteriota	c__Fusobacteriia	o__Fusobacteriales	f__Fusobacteriaceae	g__Fusobacterium	s__Fusobacterium_periodonticum_D_mgs_3293
rs4797125	18	3794119	C	T	-0.1061	0.02285	21.5605	3.668e-06	0.3995	1901	k__Bacteria|p__Fusobacteriota|c__Fusobacteriia|o__Fusobacteriales|f__Fusobacteriaceae|g__Fusobacterium|s__Fusobacterium_periodonticum_D_mgs_3293	k__Bacteria	p__Fusobacteriota	c__Fusobacteriia	o__Fusobacteriales	f__Fusobacteriaceae	g__Fusobacterium	s__Fusobacterium_periodonticum_D_mgs_3293
rs2397374	16	55094538	C	T	-0.1061	0.02234	22.5561	2.209e-06	0.4974	1905	k__Bacteria|p__Firmicutes|c__Bacilli|o__Lactobacillales|f__Streptococcaceae|g__Streptococcus|s__unclassified_mgs_859	k__Bacteria	p__Firmicutes	c__Bacilli	o__Lactobacillales	f__Streptococcaceae	g__Streptococcus	s__unclassified_mgs_859
rs9836077	3	71796054	G	T	-0.1133	0.02263	25.0663	5.991e-07	0.346	1871	k__Bacteria|p__Patescibacteria|c__Saccharimonadia|o__Saccharimonadales|f__Saccharimonadaceae|g__TM7x|s__unclassified_mgs_1951	k__Bacteria	p__Patescibacteria	c__Saccharimonadia	o__Saccharimonadales	f__Saccharimonadaceae	g__TM7x	s__unclassified_mgs_1951
rs1536807	13	40795654	A	G	-0.1043	0.02199	22.4967	2.267e-06	0.4342	1898	k__Bacteria|p__Firmicutes|c__Bacilli|o__Lactobacillales|f__Streptococcaceae|g__Streptococcus|s__Streptococcus_sp000187445_mgs_318	k__Bacteria	p__Firmicutes	c__Bacilli	o__Lactobacillales	f__Streptococcaceae	g__Streptococcus	s__Streptococcus_sp000187445_mgs_318
rs3099226	3	187899653	T	C	-0.1056	0.02198	23.0819	1.66e-06	0.4141	1898	k__Bacteria|p__Firmicutes|c__Bacilli|o__Lactobacillales|f__Streptococcaceae|g__Streptococcus|s__Streptococcus_sp000187445_mgs_318	k__Bacteria	p__Firmicutes	c__Bacilli	o__Lactobacillales	f__Streptococcaceae	g__Streptococcus	s__Streptococcus_sp000187445_mgs_318
rs325648	11	6183086	C	A	-0.1077	0.02196	24.0529	1.014e-06	0.3984	1898	k__Bacteria|p__Firmicutes|c__Bacilli|o__Lactobacillales|f__Streptococcaceae|g__Streptococcus|s__Streptococcus_sp000187445_mgs_318	k__Bacteria	p__Firmicutes	c__Bacilli	o__Lactobacillales	f__Streptococcaceae	g__Streptococcus	s__Streptococcus_sp000187445_mgs_318
rs1542195	8	141854266	A	G	0.1071	0.02294	21.7968	3.286e-06	0.4517	1866	k__Bacteria|p__Patescibacteria|c__Saccharimonadia|o__Saccharimonadales|f__Saccharimonadaceae|g__TM7x|s__unclassified_mgs_2006	k__Bacteria	p__Patescibacteria	c__Saccharimonadia	o__Saccharimonadales	f__Saccharimonadaceae	g__TM7x	s__unclassified_mgs_2006
rs73028727	6	164019250	A	G	-0.1125	0.02289	24.1554	9.566e-07	0.3039	1866	k__Bacteria|p__Patescibacteria|c__Saccharimonadia|o__Saccharimonadales|f__Saccharimonadaceae|g__TM7x|s__unclassified_mgs_2006	k__Bacteria	p__Patescibacteria	c__Saccharimonadia	o__Saccharimonadales	f__Saccharimonadaceae	g__TM7x	s__unclassified_mgs_2006
rs1542195	8	141854266	A	G	0.1059	0.02314	20.9443	4.974e-06	0.4517	1852	k__Bacteria|p__Patescibacteria|c__Saccharimonadia|o__Saccharimonadales|f__Saccharimonadaceae|g__TM7x|s__unclassified_mgs_1234	k__Bacteria	p__Patescibacteria	c__Saccharimonadia	o__Saccharimonadales	f__Saccharimonadaceae	g__TM7x	s__unclassified_mgs_1234
rs4594607	3	5367849	G	A	-0.1101	0.02335	22.2331	2.591e-06	0.4637	1852	k__Bacteria|p__Patescibacteria|c__Saccharimonadia|o__Saccharimonadales|f__Saccharimonadaceae|g__TM7x|s__unclassified_mgs_1234	k__Bacteria	p__Patescibacteria	c__Saccharimonadia	o__Saccharimonadales	f__Saccharimonadaceae	g__TM7x	s__unclassified_mgs_1234
rs1552105	4	35192655	T	C	0.1108	0.02289	23.4308	1.392e-06	0.4749	1893	k__Bacteria|p__Fusobacteriota|c__Fusobacteriia|o__Fusobacteriales|f__Fusobacteriaceae|g__Fusobacterium|s__Fusobacterium_periodonticum_C_mgs_3022	k__Bacteria	p__Fusobacteriota	c__Fusobacteriia	o__Fusobacteriales	f__Fusobacteriaceae	g__Fusobacterium	s__Fusobacterium_periodonticum_C_mgs_3022
rs56219712	8	4713345	T	C	-0.1063	0.02299	21.3791	4.023e-06	0.3695	1893	k__Bacteria|p__Fusobacteriota|c__Fusobacteriia|o__Fusobacteriales|f__Fusobacteriaceae|g__Fusobacterium|s__Fusobacterium_periodonticum_C_mgs_3022	k__Bacteria	p__Fusobacteriota	c__Fusobacteriia	o__Fusobacteriales	f__Fusobacteriaceae	g__Fusobacterium	s__Fusobacterium_periodonticum_C_mgs_3022
rs155994	5	96425284	C	T	0.1043	0.02242	21.642	3.509e-06	0.4726	1903	k__Bacteria|p__Actinobacteriota|c__Actinobacteria|o__Actinomycetales|f__Actinomycetaceae|g__Pauljensenia|s__Pauljensenia_sp000185285_mgs_145	k__Bacteria	p__Actinobacteriota	c__Actinobacteria	o__Actinomycetales	f__Actinomycetaceae	g__Pauljensenia	s__Pauljensenia_sp000185285_mgs_145
rs2282171	3	119463751	C	T	0.1077	0.02246	22.9939	1.737e-06	0.3585	1903	k__Bacteria|p__Actinobacteriota|c__Actinobacteria|o__Actinomycetales|f__Actinomycetaceae|g__Pauljensenia|s__Pauljensenia_sp000185285_mgs_145	k__Bacteria	p__Actinobacteriota	c__Actinobacteria	o__Actinomycetales	f__Actinomycetaceae	g__Pauljensenia	s__Pauljensenia_sp000185285_mgs_145
rs1560725	19	45040529	T	C	0.1063	0.02306	21.2495	4.271e-06	0.4371	1857	k__Bacteria|p__Patescibacteria|c__Saccharimonadia|o__Saccharimonadales|f__Saccharimonadaceae|g__TM7x|s__unclassified_mgs_488	k__Bacteria	p__Patescibacteria	c__Saccharimonadia	o__Saccharimonadales	f__Saccharimonadaceae	g__TM7x	s__unclassified_mgs_488
rs1575228	6	65139095	A	G	0.1098	0.02297	22.8498	1.869e-06	0.3773	1865	k__Bacteria|p__Patescibacteria|c__Saccharimonadia|o__Saccharimonadales|f__Saccharimonadaceae|g__TM7x|s__unclassified_mgs_447	k__Bacteria	p__Patescibacteria	c__Saccharimonadia	o__Saccharimonadales	f__Saccharimonadaceae	g__TM7x	s__unclassified_mgs_447
rs734374	1	3094405	A	C	0.1057	0.02299	21.1384	4.59e-06	0.4606	1865	k__Bacteria|p__Patescibacteria|c__Saccharimonadia|o__Saccharimonadales|f__Saccharimonadaceae|g__TM7x|s__unclassified_mgs_447	k__Bacteria	p__Patescibacteria	c__Saccharimonadia	o__Saccharimonadales	f__Saccharimonadaceae	g__TM7x	s__unclassified_mgs_447
rs1581200	2	117445828	G	A	-0.1046	0.02282	21.0103	4.893e-06	0.4995	1902	k__Bacteria|p__Actinobacteriota|c__Actinobacteria|o__Actinomycetales|f__Actinomycetaceae|g__Pauljensenia|s__Pauljensenia_sp000466265_mgs_216	k__Bacteria	p__Actinobacteriota	c__Actinobacteria	o__Actinomycetales	f__Actinomycetaceae	g__Pauljensenia	s__Pauljensenia_sp000466265_mgs_216
rs1590579	1	100827116	C	T	0.1041	0.02247	21.4632	3.823e-06	0.4663	1899	k__Bacteria|p__Firmicutes|c__Bacilli|o__Lactobacillales|f__Aerococcaceae|g__Granulicatella|s__unclassified_mgs_3353	k__Bacteria	p__Firmicutes	c__Bacilli	o__Lactobacillales	f__Aerococcaceae	g__Granulicatella	s__unclassified_mgs_3353
rs8032517	15	100342605	G	T	0.106	0.02239	22.4132	2.359e-06	0.3757	1899	k__Bacteria|p__Firmicutes|c__Bacilli|o__Lactobacillales|f__Aerococcaceae|g__Granulicatella|s__unclassified_mgs_3353	k__Bacteria	p__Firmicutes	c__Bacilli	o__Lactobacillales	f__Aerococcaceae	g__Granulicatella	s__unclassified_mgs_3353
rs1590579	1	100827116	C	T	0.1047	0.02235	21.9451	2.972e-06	0.4663	1907	k__Bacteria|p__Firmicutes	k__Bacteria	p__Firmicutes	NA	NA	NA	NA	NA
rs1591109	1	157444313	A	C	0.1115	0.02308	23.3388	1.46e-06	0.4935	1841	k__Bacteria|p__Patescibacteria|c__Saccharimonadia|o__Saccharimonadales|f__Saccharimonadaceae|g__unclassified_mgs_2329	k__Bacteria	p__Patescibacteria	c__Saccharimonadia	o__Saccharimonadales	f__Saccharimonadaceae	g__unclassified_mgs_2329	NA
rs1603714	18	11303526	T	C	0.1039	0.02249	21.3428	4.099e-06	0.424	1902	k__Bacteria|p__Firmicutes|c__Bacilli|o__Lactobacillales|f__Streptococcaceae|g__Streptococcus|s__Streptococcus_sanguinis_mgs_1697	k__Bacteria	p__Firmicutes	c__Bacilli	o__Lactobacillales	f__Streptococcaceae	g__Streptococcus	s__Streptococcus_sanguinis_mgs_1697
rs161892	3	7802864	T	C	0.1122	0.02258	24.691	7.285e-07	0.4663	1902	k__Bacteria|p__Actinobacteriota|c__Actinobacteria|o__Actinomycetales|f__Actinomycetaceae|g__Pauljensenia|s__Pauljensenia_odontolyticus_B_mgs_3088	k__Bacteria	p__Actinobacteriota	c__Actinobacteria	o__Actinomycetales	f__Actinomycetaceae	g__Pauljensenia	s__Pauljensenia_odontolyticus_B_mgs_3088
rs35338244	12	68953243	T	C	0.1162	0.02263	26.3659	3.095e-07	0.4702	1902	k__Bacteria|p__Actinobacteriota|c__Actinobacteria|o__Actinomycetales|f__Actinomycetaceae|g__Pauljensenia|s__Pauljensenia_odontolyticus_B_mgs_3088	k__Bacteria	p__Actinobacteriota	c__Actinobacteria	o__Actinomycetales	f__Actinomycetaceae	g__Pauljensenia	s__Pauljensenia_odontolyticus_B_mgs_3088
rs71457114	12	12009796	A	G	-0.1134	0.02252	25.3565	5.231e-07	0.3885	1902	k__Bacteria|p__Actinobacteriota|c__Actinobacteria|o__Actinomycetales|f__Actinomycetaceae|g__Pauljensenia|s__Pauljensenia_odontolyticus_B_mgs_3088	k__Bacteria	p__Actinobacteriota	c__Actinobacteria	o__Actinomycetales	f__Actinomycetaceae	g__Pauljensenia	s__Pauljensenia_odontolyticus_B_mgs_3088
rs1629126	1	53099456	T	C	0.126	0.02199	32.8315	1.186e-08	0.241	1915	k__Bacteria|p__Spirochaetota|c__Spirochaetia|o__Treponematales|f__Treponemataceae|g__Treponema_D|s__unclassified_mgs_79	k__Bacteria	p__Spirochaetota	c__Spirochaetia	o__Treponematales	f__Treponemataceae	g__Treponema_D	s__unclassified_mgs_79
rs163961	5	107572437	A	C	0.106	0.023	21.2401	4.352e-06	0.411	1866	k__Bacteria|p__Patescibacteria|c__Saccharimonadia|o__Saccharimonadales|f__Saccharimonadaceae|g__unclassified_mgs_1287|s__unclassified_mgs_1287	k__Bacteria	p__Patescibacteria	c__Saccharimonadia	o__Saccharimonadales	f__Saccharimonadaceae	g__unclassified_mgs_1287	s__unclassified_mgs_1287
rs6014760	20	56569173	A	C	-0.1078	0.02303	21.9104	3.029e-06	0.4713	1866	k__Bacteria|p__Patescibacteria|c__Saccharimonadia|o__Saccharimonadales|f__Saccharimonadaceae|g__unclassified_mgs_1287|s__unclassified_mgs_1287	k__Bacteria	p__Patescibacteria	c__Saccharimonadia	o__Saccharimonadales	f__Saccharimonadaceae	g__unclassified_mgs_1287	s__unclassified_mgs_1287
rs7942499	11	83899215	T	C	0.1123	0.02305	23.7366	1.204e-06	0.4426	1866	k__Bacteria|p__Patescibacteria|c__Saccharimonadia|o__Saccharimonadales|f__Saccharimonadaceae|g__unclassified_mgs_1287|s__unclassified_mgs_1287	k__Bacteria	p__Patescibacteria	c__Saccharimonadia	o__Saccharimonadales	f__Saccharimonadaceae	g__unclassified_mgs_1287	s__unclassified_mgs_1287
rs9305924	21	19685771	G	C	0.1116	0.02299	23.5641	1.312e-06	0.3337	1866	k__Bacteria|p__Patescibacteria|c__Saccharimonadia|o__Saccharimonadales|f__Saccharimonadaceae|g__unclassified_mgs_1287|s__unclassified_mgs_1287	k__Bacteria	p__Patescibacteria	c__Saccharimonadia	o__Saccharimonadales	f__Saccharimonadaceae	g__unclassified_mgs_1287	s__unclassified_mgs_1287
rs1642764	17	7654516	C	T	-0.1043	0.02276	21.0002	4.87e-06	0.4783	1901	k__Bacteria|p__Firmicutes|c__Clostridia|o__Tissierellales|f__Helcococcaceae|g__Parvimonas|s__unclassified_mgs_1410	k__Bacteria	p__Firmicutes	c__Clostridia	o__Tissierellales	f__Helcococcaceae	g__Parvimonas	s__unclassified_mgs_1410
rs240504	1	91120443	C	T	0.1077	0.02258	22.7501	1.971e-06	0.401	1901	k__Bacteria|p__Firmicutes|c__Clostridia|o__Tissierellales|f__Helcococcaceae|g__Parvimonas|s__unclassified_mgs_1410	k__Bacteria	p__Firmicutes	c__Clostridia	o__Tissierellales	f__Helcococcaceae	g__Parvimonas	s__unclassified_mgs_1410
rs1662826	18	3302392	C	T	-0.1086	0.02284	22.6083	2.136e-06	0.3718	1898	k__Bacteria|p__Fusobacteriota|c__Fusobacteriia|o__Fusobacteriales|f__Leptotrichiaceae|g__unclassified_mgs_3305|s__unclassified_mgs_3305	k__Bacteria	p__Fusobacteriota	c__Fusobacteriia	o__Fusobacteriales	f__Leptotrichiaceae	g__unclassified_mgs_3305	s__unclassified_mgs_3305
rs58777625	4	36078982	T	C	0.1162	0.02282	25.9287	3.887e-07	0.3956	1898	k__Bacteria|p__Fusobacteriota|c__Fusobacteriia|o__Fusobacteriales|f__Leptotrichiaceae|g__unclassified_mgs_3305|s__unclassified_mgs_3305	k__Bacteria	p__Fusobacteriota	c__Fusobacteriia	o__Fusobacteriales	f__Leptotrichiaceae	g__unclassified_mgs_3305	s__unclassified_mgs_3305
rs166829	18	4436217	A	T	-0.1136	0.02265	25.1548	5.812e-07	0.2914	1904	k__Bacteria|p__Campylobacterota|c__Campylobacteria|o__Campylobacterales|f__Campylobacteraceae|g__Campylobacter_A|s__unclassified_mgs_2347	k__Bacteria	p__Campylobacterota	c__Campylobacteria	o__Campylobacterales	f__Campylobacteraceae	g__Campylobacter_A	s__unclassified_mgs_2347
rs1679165	3	138465843	G	A	0.1127	0.02274	24.5622	7.848e-07	0.4099	1901	k__Bacteria|p__Firmicutes|c__Clostridia|o__Lachnospirales|f__Lachnospiraceae|g__Catonella|s__unclassified_mgs_1617	k__Bacteria	p__Firmicutes	c__Clostridia	o__Lachnospirales	f__Lachnospiraceae	g__Catonella	s__unclassified_mgs_1617
rs584280	9	87981804	T	A	0.114	0.02271	25.1985	5.58e-07	0.3554	1901	k__Bacteria|p__Firmicutes|c__Clostridia|o__Lachnospirales|f__Lachnospiraceae|g__Catonella|s__unclassified_mgs_1617	k__Bacteria	p__Firmicutes	c__Clostridia	o__Lachnospirales	f__Lachnospiraceae	g__Catonella	s__unclassified_mgs_1617
rs6856917	4	25062689	G	A	0.1135	0.0227	25	6.253e-07	0.3608	1901	k__Bacteria|p__Firmicutes|c__Clostridia|o__Lachnospirales|f__Lachnospiraceae|g__Catonella|s__unclassified_mgs_1617	k__Bacteria	p__Firmicutes	c__Clostridia	o__Lachnospirales	f__Lachnospiraceae	g__Catonella	s__unclassified_mgs_1617
rs16832579	2	195031953	C	G	0.1093	0.02261	23.3689	1.461e-06	0.3504	1912	k__Bacteria|p__Firmicutes|c__Bacilli|o__Lactobacillales|f__Streptococcaceae|g__Streptococcus|s__Streptococcus_sanguinis_C_mgs_515	k__Bacteria	p__Firmicutes	c__Bacilli	o__Lactobacillales	f__Streptococcaceae	g__Streptococcus	s__Streptococcus_sanguinis_C_mgs_515
rs16835168	1	237363880	T	C	0.1258	0.02258	31.0394	2.896e-08	0.3042	1896	k__Bacteria|p__Bacteroidota|c__Bacteroidia|o__Bacteroidales|f__Bacteroidaceae|g__Prevotella|s__Prevotella_multiformis_mgs_380	k__Bacteria	p__Bacteroidota	c__Bacteroidia	o__Bacteroidales	f__Bacteroidaceae	g__Prevotella	s__Prevotella_multiformis_mgs_380
rs1684590	16	4689513	T	C	0.1111	0.02268	23.9962	1.053e-06	0.3261	1905	k__Bacteria|p__Bacteroidota|c__Bacteroidia|o__Bacteroidales|f__Bacteroidaceae|g__Prevotella|s__Prevotella_oulorum_mgs_3240	k__Bacteria	p__Bacteroidota	c__Bacteroidia	o__Bacteroidales	f__Bacteroidaceae	g__Prevotella	s__Prevotella_oulorum_mgs_3240
rs16867	11	117651252	C	T	0.1064	0.02281	21.7587	3.291e-06	0.4679	1888	k__Bacteria|p__Fusobacteriota|c__Fusobacteriia|o__Fusobacteriales|f__Leptotrichiaceae|g__Leptotrichia_A|s__Leptotrichia_A_goodfellowii_mgs_778	k__Bacteria	p__Fusobacteriota	c__Fusobacteriia	o__Fusobacteriales	f__Leptotrichiaceae	g__Leptotrichia_A	s__Leptotrichia_A_goodfellowii_mgs_778
rs61646807	5	104215540	A	G	-0.1074	0.02285	22.0921	2.812e-06	0.3543	1888	k__Bacteria|p__Fusobacteriota|c__Fusobacteriia|o__Fusobacteriales|f__Leptotrichiaceae|g__Leptotrichia_A|s__Leptotrichia_A_goodfellowii_mgs_778	k__Bacteria	p__Fusobacteriota	c__Fusobacteriia	o__Fusobacteriales	f__Leptotrichiaceae	g__Leptotrichia_A	s__Leptotrichia_A_goodfellowii_mgs_778
rs72742864	1	208446222	G	A	-0.1183	0.02281	26.8979	2.365e-07	0.3345	1888	k__Bacteria|p__Fusobacteriota|c__Fusobacteriia|o__Fusobacteriales|f__Leptotrichiaceae|g__Leptotrichia_A|s__Leptotrichia_A_goodfellowii_mgs_778	k__Bacteria	p__Fusobacteriota	c__Fusobacteriia	o__Fusobacteriales	f__Leptotrichiaceae	g__Leptotrichia_A	s__Leptotrichia_A_goodfellowii_mgs_778
rs16873352	7	112134885	T	C	0.1044	0.02267	21.2079	4.463e-06	0.4389	1901	k__Bacteria|p__Firmicutes|c__Bacilli|o__Lactobacillales|f__Streptococcaceae|g__Streptococcus|s__unclassified_mgs_2153	k__Bacteria	p__Firmicutes	c__Bacilli	o__Lactobacillales	f__Streptococcaceae	g__Streptococcus	s__unclassified_mgs_2153
rs16916996	10	62102067	C	G	0.121	0.02276	28.2635	1.19e-07	0.258	1909	k__Bacteria|p__Firmicutes|c__Clostridia|o__Lachnospirales|f__Lachnospiraceae|g__Oribacterium|s__Oribacterium_parvum_mgs_1996	k__Bacteria	p__Firmicutes	c__Clostridia	o__Lachnospirales	f__Lachnospiraceae	g__Oribacterium	s__Oribacterium_parvum_mgs_1996
rs6458724	6	50195287	G	T	0.1047	0.02277	21.143	4.607e-06	0.4023	1909	k__Bacteria|p__Firmicutes|c__Clostridia|o__Lachnospirales|f__Lachnospiraceae|g__Oribacterium|s__Oribacterium_parvum_mgs_1996	k__Bacteria	p__Firmicutes	c__Clostridia	o__Lachnospirales	f__Lachnospiraceae	g__Oribacterium	s__Oribacterium_parvum_mgs_1996
rs6966007	7	39755498	T	C	0.1073	0.02265	22.4421	2.335e-06	0.4598	1909	k__Bacteria|p__Firmicutes|c__Clostridia|o__Lachnospirales|f__Lachnospiraceae|g__Oribacterium|s__Oribacterium_parvum_mgs_1996	k__Bacteria	p__Firmicutes	c__Clostridia	o__Lachnospirales	f__Lachnospiraceae	g__Oribacterium	s__Oribacterium_parvum_mgs_1996
rs16920432	10	64826617	A	G	0.1172	0.02256	26.9884	2.279e-07	0.4608	1902	k__Bacteria|p__Firmicutes|c__Bacilli|o__Lactobacillales|f__Aerococcaceae|g__Granulicatella|s__unclassified_mgs_3389	k__Bacteria	p__Firmicutes	c__Bacilli	o__Lactobacillales	f__Aerococcaceae	g__Granulicatella	s__unclassified_mgs_3389
rs4333244	4	187058152	C	T	-0.1127	0.02261	24.8454	6.748e-07	0.4107	1902	k__Bacteria|p__Firmicutes|c__Bacilli|o__Lactobacillales|f__Aerococcaceae|g__Granulicatella|s__unclassified_mgs_3389	k__Bacteria	p__Firmicutes	c__Bacilli	o__Lactobacillales	f__Aerococcaceae	g__Granulicatella	s__unclassified_mgs_3389
rs317837	18	57671992	G	A	-0.1146	0.02225	26.5283	2.909e-07	0.2914	1909	k__Bacteria|p__Bacteroidota|c__Bacteroidia|o__Flavobacteriales|f__Flavobacteriaceae|g__Capnocytophaga|s__Capnocytophaga_sp000318275_mgs_3159	k__Bacteria	p__Bacteroidota	c__Bacteroidia	o__Flavobacteriales	f__Flavobacteriaceae	g__Capnocytophaga	s__Capnocytophaga_sp000318275_mgs_3159
rs16959062	17	66338124	G	A	0.1136	0.02292	24.5656	7.795e-07	0.3546	1893	k__Bacteria|p__Fusobacteriota|c__Fusobacteriia|o__Fusobacteriales|f__Fusobacteriaceae|g__Fusobacterium|s__unclassified_mgs_2877	k__Bacteria	p__Fusobacteriota	c__Fusobacteriia	o__Fusobacteriales	f__Fusobacteriaceae	g__Fusobacterium	s__unclassified_mgs_2877
rs3822266	4	6695629	T	C	0.1055	0.02298	21.0768	4.663e-06	0.4525	1893	k__Bacteria|p__Fusobacteriota|c__Fusobacteriia|o__Fusobacteriales|f__Fusobacteriaceae|g__Fusobacterium|s__unclassified_mgs_2877	k__Bacteria	p__Fusobacteriota	c__Fusobacteriia	o__Fusobacteriales	f__Fusobacteriaceae	g__Fusobacterium	s__unclassified_mgs_2877
rs9670206	13	67564839	G	A	0.1114	0.02294	23.5822	1.305e-06	0.4723	1893	k__Bacteria|p__Fusobacteriota|c__Fusobacteriia|o__Fusobacteriales|f__Fusobacteriaceae|g__Fusobacterium|s__unclassified_mgs_2877	k__Bacteria	p__Fusobacteriota	c__Fusobacteriia	o__Fusobacteriales	f__Fusobacteriaceae	g__Fusobacterium	s__unclassified_mgs_2877
rs16959062	17	66338124	G	A	0.1071	0.02252	22.6174	2.123e-06	0.3546	1900	k__Bacteria|p__Bacteroidota|c__Bacteroidia|o__Flavobacteriales|f__Weeksellaceae|g__unclassified_mgs_3040	k__Bacteria	p__Bacteroidota	c__Bacteroidia	o__Flavobacteriales	f__Weeksellaceae	g__unclassified_mgs_3040	NA
rs16959062	17	66338124	G	A	0.1111	0.02249	24.4033	8.455e-07	0.3546	1901	k__Bacteria|p__Fusobacteriota|c__Fusobacteriia|o__Fusobacteriales|f__Leptotrichiaceae|g__Leptotrichia|s__Leptotrichia_massiliensis_mgs_3259	k__Bacteria	p__Fusobacteriota	c__Fusobacteriia	o__Fusobacteriales	f__Leptotrichiaceae	g__Leptotrichia	s__Leptotrichia_massiliensis_mgs_3259
rs17024046	3	87214347	T	C	0.1107	0.02303	23.1051	1.669e-06	0.4548	1857	k__Bacteria|p__Patescibacteria|c__Saccharimonadia|o__Saccharimonadales|f__Saccharimonadaceae|g__unclassified_mgs_254|s__unclassified_mgs_254	k__Bacteria	p__Patescibacteria	c__Saccharimonadia	o__Saccharimonadales	f__Saccharimonadaceae	g__unclassified_mgs_254	s__unclassified_mgs_254
rs17024981	12	95994274	A	G	-0.1159	0.02304	25.3047	5.386e-07	0.2982	1832	k__Bacteria|p__Patescibacteria|c__Saccharimonadia|o__Saccharimonadales|f__Saccharimonadaceae|g__unclassified_mgs_1665	k__Bacteria	p__Patescibacteria	c__Saccharimonadia	o__Saccharimonadales	f__Saccharimonadaceae	g__unclassified_mgs_1665	NA
rs1702955	9	33192360	G	T	-0.1097	0.02257	23.6238	1.288e-06	0.3499	1903	k__Bacteria|p__Firmicutes|c__Negativicutes|o__Veillonellales|f__Veillonellaceae|g__Veillonella|s__Veillonella_denticariosi_mgs_444	k__Bacteria	p__Firmicutes	c__Negativicutes	o__Veillonellales	f__Veillonellaceae	g__Veillonella	s__Veillonella_denticariosi_mgs_444
rs4594607	3	5367849	G	A	-0.1101	0.02274	23.4419	1.411e-06	0.4637	1903	k__Bacteria|p__Firmicutes|c__Negativicutes|o__Veillonellales|f__Veillonellaceae|g__Veillonella|s__Veillonella_denticariosi_mgs_444	k__Bacteria	p__Firmicutes	c__Negativicutes	o__Veillonellales	f__Veillonellaceae	g__Veillonella	s__Veillonella_denticariosi_mgs_444
rs1702955	9	33192360	G	T	-0.1141	0.02193	27.0704	2.201e-07	0.3499	1914	k__Bacteria|p__Firmicutes|c__Negativicutes|o__Veillonellales|f__Veillonellaceae|g__Veillonella|s__unclassified_mgs_2905	k__Bacteria	p__Firmicutes	c__Negativicutes	o__Veillonellales	f__Veillonellaceae	g__Veillonella	s__unclassified_mgs_2905
rs17041421	4	110205718	A	G	-0.1066	0.02264	22.1698	2.65e-06	0.4611	1901	k__Bacteria|p__Firmicutes|c__Bacilli|o__Lactobacillales|f__Streptococcaceae|g__Streptococcus|s__unclassified_mgs_2800	k__Bacteria	p__Firmicutes	c__Bacilli	o__Lactobacillales	f__Streptococcaceae	g__Streptococcus	s__unclassified_mgs_2800
rs17065552	8	286268	C	T	-0.1087	0.02256	23.2157	1.582e-06	0.4428	1902	k__Bacteria|p__Bacteroidota|c__Bacteroidia|o__Bacteroidales|f__Bacteroidaceae|g__Alloprevotella|s__Alloprevotella_tannerae_mgs_3260	k__Bacteria	p__Bacteroidota	c__Bacteroidia	o__Bacteroidales	f__Bacteroidaceae	g__Alloprevotella	s__Alloprevotella_tannerae_mgs_3260
rs17072268	13	48809625	C	T	0.1183	0.02293	26.6171	2.739e-07	0.324	1836	k__Bacteria|p__Actinobacteriota|c__Coriobacteriia|o__Coriobacteriales|f__Atopobiaceae|g__Lancefieldella|s__Lancefieldella_sp000564995_mgs_2467	k__Bacteria	p__Actinobacteriota	c__Coriobacteriia	o__Coriobacteriales	f__Atopobiaceae	g__Lancefieldella	s__Lancefieldella_sp000564995_mgs_2467
rs4613690	5	156503602	A	G	0.1101	0.02301	22.895	1.829e-06	0.4311	1836	k__Bacteria|p__Actinobacteriota|c__Coriobacteriia|o__Coriobacteriales|f__Atopobiaceae|g__Lancefieldella|s__Lancefieldella_sp000564995_mgs_2467	k__Bacteria	p__Actinobacteriota	c__Coriobacteriia	o__Coriobacteriales	f__Atopobiaceae	g__Lancefieldella	s__Lancefieldella_sp000564995_mgs_2467
rs1711386	4	178066994	C	T	0.1126	0.02246	25.1337	5.914e-07	0.3282	1908	k__Bacteria|p__Firmicutes|c__Clostridia|o__Lachnospirales|f__Lachnospiraceae|g__Oribacterium|s__Oribacterium_sinus_mgs_603	k__Bacteria	p__Firmicutes	c__Clostridia	o__Lachnospirales	f__Lachnospiraceae	g__Oribacterium	s__Oribacterium_sinus_mgs_603
rs17154587	10	126258080	C	T	-0.1191	0.02259	27.7966	1.508e-07	0.3971	1909	k__Bacteria|p__Fusobacteriota|c__Fusobacteriia|o__Fusobacteriales|f__Leptotrichiaceae|g__Leptotrichia_A|s__Leptotrichia_A_sp000469505_mgs_2741	k__Bacteria	p__Fusobacteriota	c__Fusobacteriia	o__Fusobacteriales	f__Leptotrichiaceae	g__Leptotrichia_A	s__Leptotrichia_A_sp000469505_mgs_2741
rs9975931	21	24645277	A	T	-0.1281	0.02263	32.0427	1.716e-08	0.201	1909	k__Bacteria|p__Fusobacteriota|c__Fusobacteriia|o__Fusobacteriales|f__Leptotrichiaceae|g__Leptotrichia_A|s__Leptotrichia_A_sp000469505_mgs_2741	k__Bacteria	p__Fusobacteriota	c__Fusobacteriia	o__Fusobacteriales	f__Leptotrichiaceae	g__Leptotrichia_A	s__Leptotrichia_A_sp000469505_mgs_2741
rs17170238	7	146746247	A	G	0.1192	0.02287	27.1657	2.069e-07	0.3211	1855	k__Bacteria|p__Patescibacteria|c__Saccharimonadia|o__Saccharimonadales|f__Saccharimonadaceae|g__TM7x|s__unclassified_mgs_2181	k__Bacteria	p__Patescibacteria	c__Saccharimonadia	o__Saccharimonadales	f__Saccharimonadaceae	g__TM7x	s__unclassified_mgs_2181
rs2297487	1	152761914	T	C	0.1166	0.02291	25.9028	3.926e-07	0.3653	1855	k__Bacteria|p__Patescibacteria|c__Saccharimonadia|o__Saccharimonadales|f__Saccharimonadaceae|g__TM7x|s__unclassified_mgs_2181	k__Bacteria	p__Patescibacteria	c__Saccharimonadia	o__Saccharimonadales	f__Saccharimonadaceae	g__TM7x	s__unclassified_mgs_2181
rs4864823	4	53791623	C	A	0.1077	0.02282	22.2741	2.568e-06	0.4337	1855	k__Bacteria|p__Patescibacteria|c__Saccharimonadia|o__Saccharimonadales|f__Saccharimonadaceae|g__TM7x|s__unclassified_mgs_2181	k__Bacteria	p__Patescibacteria	c__Saccharimonadia	o__Saccharimonadales	f__Saccharimonadaceae	g__TM7x	s__unclassified_mgs_2181
rs6713246	2	140090376	G	A	-0.1128	0.02287	24.3268	8.756e-07	0.4217	1855	k__Bacteria|p__Patescibacteria|c__Saccharimonadia|o__Saccharimonadales|f__Saccharimonadaceae|g__TM7x|s__unclassified_mgs_2181	k__Bacteria	p__Patescibacteria	c__Saccharimonadia	o__Saccharimonadales	f__Saccharimonadaceae	g__TM7x	s__unclassified_mgs_2181
rs17173780	22	42727731	C	T	0.1083	0.02275	22.6618	2.057e-06	0.3812	1903	k__Bacteria|p__Actinobacteriota|c__Actinobacteria|o__Actinomycetales|f__Actinomycetaceae|g__F0332	k__Bacteria	p__Actinobacteriota	c__Actinobacteria	o__Actinomycetales	f__Actinomycetaceae	g__F0332	NA
rs28870153	14	71840773	C	T	-0.1111	0.02272	23.9118	1.084e-06	0.4574	1903	k__Bacteria|p__Actinobacteriota|c__Actinobacteria|o__Actinomycetales|f__Actinomycetaceae|g__F0332	k__Bacteria	p__Actinobacteriota	c__Actinobacteria	o__Actinomycetales	f__Actinomycetaceae	g__F0332	NA
rs17190458	20	12622166	A	T	-0.1108	0.02266	23.9089	1.097e-06	0.3206	1904	k__Bacteria|p__Firmicutes|c__Bacilli|o__Erysipelotrichales|f__Erysipelotrichaceae|g__Solobacterium|s__unclassified_mgs_2560	k__Bacteria	p__Firmicutes	c__Bacilli	o__Erysipelotrichales	f__Erysipelotrichaceae	g__Solobacterium	s__unclassified_mgs_2560
rs1719410	8	16662745	T	A	0.1167	0.02232	27.3372	1.894e-07	0.3159	1913	k__Bacteria|p__Firmicutes|c__Bacilli|o__Lactobacillales|f__Streptococcaceae|g__Streptococcus|s__unclassified_mgs_2406	k__Bacteria	p__Firmicutes	c__Bacilli	o__Lactobacillales	f__Streptococcaceae	g__Streptococcus	s__unclassified_mgs_2406
rs17238201	5	12981405	T	G	0.1099	0.02275	23.3363	1.466e-06	0.4501	1909	k__Bacteria|p__Bacteroidota|c__Bacteroidia|o__Bacteroidales|f__Bacteroidaceae|g__Alloprevotella|s__unclassified_mgs_3264	k__Bacteria	p__Bacteroidota	c__Bacteroidia	o__Bacteroidales	f__Bacteroidaceae	g__Alloprevotella	s__unclassified_mgs_3264
rs2925234	15	25530059	T	G	-0.1048	0.02284	21.0538	4.819e-06	0.3971	1909	k__Bacteria|p__Bacteroidota|c__Bacteroidia|o__Bacteroidales|f__Bacteroidaceae|g__Alloprevotella|s__unclassified_mgs_3264	k__Bacteria	p__Bacteroidota	c__Bacteroidia	o__Bacteroidales	f__Bacteroidaceae	g__Alloprevotella	s__unclassified_mgs_3264
rs1755786	14	36234085	T	G	0.1061	0.02271	21.8271	3.215e-06	0.4157	1892	k__Bacteria|p__Bacteroidota|c__Bacteroidia|o__Bacteroidales|f__Porphyromonadaceae|g__Porphyromonas|s__Porphyromonas_uenonis_mgs_507	k__Bacteria	p__Bacteroidota	c__Bacteroidia	o__Bacteroidales	f__Porphyromonadaceae	g__Porphyromonas	s__Porphyromonas_uenonis_mgs_507
rs17557947	15	26024361	A	G	-0.1109	0.0228	23.6588	1.241e-06	0.3679	1902	k__Bacteria|p__Fusobacteriota|c__Fusobacteriia|o__Fusobacteriales|f__Leptotrichiaceae|g__Caviibacter|s__unclassified_mgs_1054	k__Bacteria	p__Fusobacteriota	c__Fusobacteriia	o__Fusobacteriales	f__Leptotrichiaceae	g__Caviibacter	s__unclassified_mgs_1054
rs17580487	8	21496584	G	A	0.1065	0.02282	21.7805	3.274e-06	0.4948	1895	k__Bacteria|p__Patescibacteria|c__Saccharimonadia|o__Saccharimonadales|f__Saccharimonadaceae|g__unclassified_mgs_1366	k__Bacteria	p__Patescibacteria	c__Saccharimonadia	o__Saccharimonadales	f__Saccharimonadaceae	g__unclassified_mgs_1366	NA
rs6457548	6	32358463	A	G	-0.1125	0.02389	22.1755	2.639e-06	0.4992	1895	k__Bacteria|p__Patescibacteria|c__Saccharimonadia|o__Saccharimonadales|f__Saccharimonadaceae|g__unclassified_mgs_1366	k__Bacteria	p__Patescibacteria	c__Saccharimonadia	o__Saccharimonadales	f__Saccharimonadaceae	g__unclassified_mgs_1366	NA
rs17661049	18	4350374	A	G	0.1101	0.02204	24.9546	6.414e-07	0.3198	1908	k__Bacteria|p__Firmicutes|c__Clostridia|o__Lachnospirales|f__Lachnospiraceae|g__Lachnoanaerobaculum|s__unclassified_mgs_1301	k__Bacteria	p__Firmicutes	c__Clostridia	o__Lachnospirales	f__Lachnospiraceae	g__Lachnoanaerobaculum	s__unclassified_mgs_1301
rs17680079	14	83079631	A	T	-0.1097	0.02281	23.1293	1.626e-06	0.346	1895	k__Bacteria|p__Campylobacterota|c__Campylobacteria|o__Campylobacterales|f__Campylobacteraceae|g__Campylobacter_A|s__unclassified_mgs_2769	k__Bacteria	p__Campylobacterota	c__Campylobacteria	o__Campylobacterales	f__Campylobacteraceae	g__Campylobacter_A	s__unclassified_mgs_2769
rs2240000	17	36634225	T	C	-0.1075	0.02277	22.289	2.504e-06	0.3817	1895	k__Bacteria|p__Campylobacterota|c__Campylobacteria|o__Campylobacterales|f__Campylobacteraceae|g__Campylobacter_A|s__unclassified_mgs_2769	k__Bacteria	p__Campylobacterota	c__Campylobacteria	o__Campylobacterales	f__Campylobacteraceae	g__Campylobacter_A	s__unclassified_mgs_2769
rs17695427	5	134914522	T	C	-0.1112	0.02241	24.6221	7.624e-07	0.3232	1906	k__Bacteria|p__Firmicutes|c__Bacilli|o__Lactobacillales|f__Streptococcaceae|g__Streptococcus|s__unclassified_mgs_597	k__Bacteria	p__Firmicutes	c__Bacilli	o__Lactobacillales	f__Streptococcaceae	g__Streptococcus	s__unclassified_mgs_597
rs6661141	1	21921973	T	C	-0.1059	0.02237	22.4109	2.35e-06	0.4909	1906	k__Bacteria|p__Firmicutes|c__Bacilli|o__Lactobacillales|f__Streptococcaceae|g__Streptococcus|s__unclassified_mgs_597	k__Bacteria	p__Firmicutes	c__Bacilli	o__Lactobacillales	f__Streptococcaceae	g__Streptococcus	s__unclassified_mgs_597
rs180017	6	16305971	G	A	0.1143	0.02275	25.2423	5.547e-07	0.3496	1912	k__Bacteria|p__Firmicutes|c__Bacilli|o__Erysipelotrichales|f__Erysipelatoclostridiaceae|g__Eggerthia	k__Bacteria	p__Firmicutes	c__Bacilli	o__Erysipelotrichales	f__Erysipelatoclostridiaceae	g__Eggerthia	NA
rs1850921	17	22533151	C	T	-0.1542	0.02263	46.4301	1.281e-11	0.4799	1912	k__Bacteria|p__Firmicutes|c__Bacilli|o__Erysipelotrichales|f__Erysipelatoclostridiaceae|g__Eggerthia	k__Bacteria	p__Firmicutes	c__Bacilli	o__Erysipelotrichales	f__Erysipelatoclostridiaceae	g__Eggerthia	NA
rs1800404	15	27990627	T	C	0.1052	0.02298	20.9571	4.97e-06	0.4037	1904	k__Bacteria|p__Firmicutes|c__Bacilli|o__Lactobacillales|f__Aerococcaceae|g__Granulicatella|s__unclassified_mgs_3285	k__Bacteria	p__Firmicutes	c__Bacilli	o__Lactobacillales	f__Aerococcaceae	g__Granulicatella	s__unclassified_mgs_3285
rs4565250	5	85155668	T	C	-0.1089	0.02284	22.7334	2.01e-06	0.3953	1904	k__Bacteria|p__Firmicutes|c__Bacilli|o__Lactobacillales|f__Aerococcaceae|g__Granulicatella|s__unclassified_mgs_3285	k__Bacteria	p__Firmicutes	c__Bacilli	o__Lactobacillales	f__Aerococcaceae	g__Granulicatella	s__unclassified_mgs_3285
rs7074890	10	130132928	G	A	0.1175	0.02265	26.9116	2.33e-07	0.3287	1904	k__Bacteria|p__Firmicutes|c__Bacilli|o__Lactobacillales|f__Aerococcaceae|g__Granulicatella|s__unclassified_mgs_3285	k__Bacteria	p__Firmicutes	c__Bacilli	o__Lactobacillales	f__Aerococcaceae	g__Granulicatella	s__unclassified_mgs_3285
rs180403	12	46769523	C	T	-0.1075	0.02264	22.5457	2.219e-06	0.4898	1886	k__Bacteria|p__Actinobacteriota|c__Actinobacteria|o__Propionibacteriales|f__Propionibacteriaceae|g__Pseudopropionibacterium|s__unclassified_mgs_548	k__Bacteria	p__Actinobacteriota	c__Actinobacteria	o__Propionibacteriales	f__Propionibacteriaceae	g__Pseudopropionibacterium	s__unclassified_mgs_548
rs1806720	4	64441789	T	C	-0.1136	0.02265	25.1548	5.844e-07	0.3308	1901	k__Bacteria|p__Bacteroidota|c__Bacteroidia|o__Bacteroidales|f__Bacteroidaceae|g__Prevotella|s__unclassified_mgs_1437	k__Bacteria	p__Bacteroidota	c__Bacteroidia	o__Bacteroidales	f__Bacteroidaceae	g__Prevotella	s__unclassified_mgs_1437
rs1841422	18	67797164	A	G	0.1115	0.02237	24.8438	6.83e-07	0.4355	1882	k__Bacteria|p__Patescibacteria|c__Saccharimonadia|o__Saccharimonadales|f__Saccharimonadaceae|g__TM7x|s__unclassified_mgs_1294	k__Bacteria	p__Patescibacteria	c__Saccharimonadia	o__Saccharimonadales	f__Saccharimonadaceae	g__TM7x	s__unclassified_mgs_1294
rs28743107	8	129723416	C	T	-0.1139	0.02238	25.9016	3.951e-07	0.2916	1882	k__Bacteria|p__Patescibacteria|c__Saccharimonadia|o__Saccharimonadales|f__Saccharimonadaceae|g__TM7x|s__unclassified_mgs_1294	k__Bacteria	p__Patescibacteria	c__Saccharimonadia	o__Saccharimonadales	f__Saccharimonadaceae	g__TM7x	s__unclassified_mgs_1294
rs1843995	21	20292831	A	G	0.1051	0.02269	21.4554	3.882e-06	0.4721	1902	k__Bacteria|p__Firmicutes|c__Clostridia|o__Lachnospirales|f__Lachnospiraceae|g__Lachnoanaerobaculum	k__Bacteria	p__Firmicutes	c__Clostridia	o__Lachnospirales	f__Lachnospiraceae	g__Lachnoanaerobaculum	NA
rs1852547	3	74824327	C	G	-0.1079	0.02256	22.8752	1.876e-06	0.366	1902	k__Bacteria|p__Actinobacteriota|c__Actinobacteria|o__Actinomycetales|f__Actinomycetaceae|g__Actinomyces|s__unclassified_mgs_1511	k__Bacteria	p__Actinobacteriota	c__Actinobacteria	o__Actinomycetales	f__Actinomycetaceae	g__Actinomyces	s__unclassified_mgs_1511
rs1852767	4	164582359	T	C	0.1128	0.02279	24.4979	8.143e-07	0.3397	1895	k__Bacteria|p__Actinobacteriota|c__Actinobacteria|o__Actinomycetales|f__Actinomycetaceae|g__Pauljensenia|s__unclassified_mgs_2005	k__Bacteria	p__Actinobacteriota	c__Actinobacteria	o__Actinomycetales	f__Actinomycetaceae	g__Pauljensenia	s__unclassified_mgs_2005
rs1857278	10	23109501	C	T	-0.106	0.02281	21.5954	3.587e-06	0.4914	1909	k__Bacteria|p__Bacteroidota|c__Bacteroidia|o__Bacteroidales|f__Bacteroidaceae|g__Bacteroides_D	k__Bacteria	p__Bacteroidota	c__Bacteroidia	o__Bacteroidales	f__Bacteroidaceae	g__Bacteroides_D	NA
rs9319877	18	73507520	T	C	0.1045	0.02278	21.0438	4.783e-06	0.4527	1909	k__Bacteria|p__Bacteroidota|c__Bacteroidia|o__Bacteroidales|f__Bacteroidaceae|g__Bacteroides_D	k__Bacteria	p__Bacteroidota	c__Bacteroidia	o__Bacteroidales	f__Bacteroidaceae	g__Bacteroides_D	NA
rs186022	8	17693261	T	C	-0.1268	0.02231	32.3027	1.514e-08	0.3564	1908	k__Bacteria|p__Bacteroidota|c__Bacteroidia|o__Flavobacteriales|f__Flavobacteriaceae|g__Capnocytophaga|s__Capnocytophaga_haemolytica_mgs_801	k__Bacteria	p__Bacteroidota	c__Bacteroidia	o__Flavobacteriales	f__Flavobacteriaceae	g__Capnocytophaga	s__Capnocytophaga_haemolytica_mgs_801
rs1862757	16	60157103	G	A	-0.1058	0.02269	21.7421	3.367e-06	0.4794	1903	k__Bacteria|p__Firmicutes|c__Bacilli|o__Lactobacillales|f__Streptococcaceae|g__Streptococcus|s__unclassified_mgs_1150	k__Bacteria	p__Firmicutes	c__Bacilli	o__Lactobacillales	f__Streptococcaceae	g__Streptococcus	s__unclassified_mgs_1150
rs1873371	3	26524277	A	G	0.1054	0.02207	22.8074	1.909e-06	0.3843	1910	k__Bacteria|p__Firmicutes|c__Negativicutes|o__Veillonellales|f__Veillonellaceae|g__Veillonella|s__unclassified_mgs_2434	k__Bacteria	p__Firmicutes	c__Negativicutes	o__Veillonellales	f__Veillonellaceae	g__Veillonella	s__unclassified_mgs_2434
rs62065454	17	45496226	G	A	-0.1049	0.02206	22.6121	2.121e-06	0.429	1910	k__Bacteria|p__Firmicutes|c__Negativicutes|o__Veillonellales|f__Veillonellaceae|g__Veillonella|s__unclassified_mgs_2434	k__Bacteria	p__Firmicutes	c__Negativicutes	o__Veillonellales	f__Veillonellaceae	g__Veillonella	s__unclassified_mgs_2434
rs1873771	13	83036969	G	A	0.1178	0.02267	27.0015	2.284e-07	0.3261	1901	k__Bacteria|p__Proteobacteria|c__Gammaproteobacteria|o__Enterobacterales|f__Pasteurellaceae|g__Aggregatibacter|s__unclassified_mgs_1729	k__Bacteria	p__Proteobacteria	c__Gammaproteobacteria	o__Enterobacterales	f__Pasteurellaceae	g__Aggregatibacter	s__unclassified_mgs_1729
rs1873771	13	83036969	G	A	0.1117	0.02263	24.3634	8.713e-07	0.3261	1897	k__Bacteria|p__Proteobacteria|c__Gammaproteobacteria|o__Enterobacterales|f__Pasteurellaceae|g__Aggregatibacter|s__Aggregatibacter_sp000466335_mgs_2199	k__Bacteria	p__Proteobacteria	c__Gammaproteobacteria	o__Enterobacterales	f__Pasteurellaceae	g__Aggregatibacter	s__Aggregatibacter_sp000466335_mgs_2199
rs7112471	11	14233717	C	T	0.1213	0.02254	28.961	8.315e-08	0.3543	1897	k__Bacteria|p__Proteobacteria|c__Gammaproteobacteria|o__Enterobacterales|f__Pasteurellaceae|g__Aggregatibacter|s__Aggregatibacter_sp000466335_mgs_2199	k__Bacteria	p__Proteobacteria	c__Gammaproteobacteria	o__Enterobacterales	f__Pasteurellaceae	g__Aggregatibacter	s__Aggregatibacter_sp000466335_mgs_2199
rs1874988	10	1734290	A	G	-0.1041	0.02266	21.1048	4.65e-06	0.476	1903	k__Bacteria|p__Campylobacterota|c__Campylobacteria|o__Campylobacterales|f__Campylobacteraceae|g__Campylobacter_A|s__unclassified_mgs_2819	k__Bacteria	p__Campylobacterota	c__Campylobacteria	o__Campylobacterales	f__Campylobacteraceae	g__Campylobacter_A	s__unclassified_mgs_2819
rs1886113	1	4853499	T	G	-0.109	0.02278	22.8953	1.851e-06	0.3514	1897	k__Bacteria|p__Firmicutes|c__Clostridia|o__Lachnospirales|f__Lachnospiraceae|g__Catonella|s__unclassified_mgs_1126	k__Bacteria	p__Firmicutes	c__Clostridia	o__Lachnospirales	f__Lachnospiraceae	g__Catonella	s__unclassified_mgs_1126
rs2176491	10	56762983	A	C	-0.1084	0.02275	22.7037	2.033e-06	0.417	1897	k__Bacteria|p__Firmicutes|c__Clostridia|o__Lachnospirales|f__Lachnospiraceae|g__Catonella|s__unclassified_mgs_1126	k__Bacteria	p__Firmicutes	c__Clostridia	o__Lachnospirales	f__Lachnospiraceae	g__Catonella	s__unclassified_mgs_1126
rs1887596	13	26697233	A	G	0.1159	0.02252	26.4868	2.953e-07	0.4475	1908	k__Bacteria|p__Patescibacteria	k__Bacteria	p__Patescibacteria	NA	NA	NA	NA	NA
rs1888682	9	78350677	G	A	0.1072	0.02204	23.6574	1.254e-06	0.4689	1901	k__Bacteria|p__Firmicutes|c__Negativicutes|o__Veillonellales|f__Veillonellaceae|g__F0422|s__unclassified_mgs_1482	k__Bacteria	p__Firmicutes	c__Negativicutes	o__Veillonellales	f__Veillonellaceae	g__F0422	s__unclassified_mgs_1482
rs7746680	6	45809610	G	A	-0.1049	0.02211	22.5099	2.219e-06	0.4214	1901	k__Bacteria|p__Firmicutes|c__Negativicutes|o__Veillonellales|f__Veillonellaceae|g__F0422|s__unclassified_mgs_1482	k__Bacteria	p__Firmicutes	c__Negativicutes	o__Veillonellales	f__Veillonellaceae	g__F0422	s__unclassified_mgs_1482
rs1892943	11	85954129	T	C	0.1041	0.02259	21.2358	4.326e-06	0.488	1907	k__Bacteria|p__Firmicutes|c__Clostridia|o__Lachnospirales|f__Lachnospiraceae|g__Lachnoanaerobaculum|s__unclassified_mgs_1769	k__Bacteria	p__Firmicutes	c__Clostridia	o__Lachnospirales	f__Lachnospiraceae	g__Lachnoanaerobaculum	s__unclassified_mgs_1769
rs2291252	3	138944141	T	C	0.1089	0.02261	23.1982	1.591e-06	0.4554	1907	k__Bacteria|p__Firmicutes|c__Clostridia|o__Lachnospirales|f__Lachnospiraceae|g__Lachnoanaerobaculum|s__unclassified_mgs_1769	k__Bacteria	p__Firmicutes	c__Clostridia	o__Lachnospirales	f__Lachnospiraceae	g__Lachnoanaerobaculum	s__unclassified_mgs_1769
rs1895538	16	83291467	T	C	-0.1092	0.02265	23.2439	1.53e-06	0.3836	1902	k__Bacteria|p__Proteobacteria|c__Gammaproteobacteria|o__Enterobacterales|f__Pasteurellaceae|g__Aggregatibacter|s__Aggregatibacter_segnis_A_mgs_3511	k__Bacteria	p__Proteobacteria	c__Gammaproteobacteria	o__Enterobacterales	f__Pasteurellaceae	g__Aggregatibacter	s__Aggregatibacter_segnis_A_mgs_3511
rs1897053	15	54166113	C	T	-0.1043	0.02259	21.3175	4.107e-06	0.4765	1903	k__Bacteria|p__Firmicutes|c__Negativicutes|o__Selenomonadales|f__Selenomonadaceae|g__Centipeda|s__unclassified_mgs_1174	k__Bacteria	p__Firmicutes	c__Negativicutes	o__Selenomonadales	f__Selenomonadaceae	g__Centipeda	s__unclassified_mgs_1174
rs1901789	3	130307714	G	A	0.1085	0.02298	22.2925	2.529e-06	0.4762	1821	k__Bacteria|p__Actinobacteriota|c__Coriobacteriia|o__Coriobacteriales|f__Atopobiaceae|g__Lancefieldella|s__unclassified_mgs_1888	k__Bacteria	p__Actinobacteriota	c__Coriobacteriia	o__Coriobacteriales	f__Atopobiaceae	g__Lancefieldella	s__unclassified_mgs_1888
rs7113976	11	86158695	C	T	0.1193	0.02301	26.8811	2.408e-07	0.4979	1821	k__Bacteria|p__Actinobacteriota|c__Coriobacteriia|o__Coriobacteriales|f__Atopobiaceae|g__Lancefieldella|s__unclassified_mgs_1888	k__Bacteria	p__Actinobacteriota	c__Coriobacteriia	o__Coriobacteriales	f__Atopobiaceae	g__Lancefieldella	s__unclassified_mgs_1888
rs1912200	2	214362019	C	T	0.1045	0.02282	20.9701	4.964e-06	0.429	1907	k__Bacteria|p__Actinobacteriota|c__Actinobacteria|o__Actinomycetales|f__Micrococcaceae|g__Rothia|s__Rothia_dentocariosa_mgs_3410	k__Bacteria	p__Actinobacteriota	c__Actinobacteria	o__Actinomycetales	f__Micrococcaceae	g__Rothia	s__Rothia_dentocariosa_mgs_3410
rs1914200	10	62515581	C	T	-0.1205	0.02271	28.154	1.249e-07	0.2697	1906	k__Bacteria|p__Firmicutes|c__Bacilli|o__Lactobacillales|f__Streptococcaceae|g__Streptococcus|s__Streptococcus_infantis_H_mgs_1684	k__Bacteria	p__Firmicutes	c__Bacilli	o__Lactobacillales	f__Streptococcaceae	g__Streptococcus	s__Streptococcus_infantis_H_mgs_1684
rs1914336	18	64102714	T	C	-0.1129	0.02243	25.3355	5.251e-07	0.4499	1905	k__Bacteria|p__Firmicutes|c__Bacilli|o__Lactobacillales|f__Streptococcaceae|g__Streptococcus|s__unclassified_mgs_736	k__Bacteria	p__Firmicutes	c__Bacilli	o__Lactobacillales	f__Streptococcaceae	g__Streptococcus	s__unclassified_mgs_736
rs1916228	3	34849697	A	C	-0.1163	0.02313	25.2818	5.459e-07	0.3935	1880	k__Bacteria|p__Campylobacterota|c__Campylobacteria|o__Campylobacterales|f__Campylobacteraceae|g__Campylobacter_A|s__Campylobacter_A_curvus_mgs_685	k__Bacteria	p__Campylobacterota	c__Campylobacteria	o__Campylobacterales	f__Campylobacteraceae	g__Campylobacter_A	s__Campylobacter_A_curvus_mgs_685
rs1918465	7	120563429	G	A	-0.1067	0.02276	21.9778	2.976e-06	0.4906	1896	k__Bacteria|p__Fusobacteriota|c__Fusobacteriia|o__Fusobacteriales|f__Fusobacteriaceae|g__Fusobacterium|s__unclassified_mgs_1792	k__Bacteria	p__Fusobacteriota	c__Fusobacteriia	o__Fusobacteriales	f__Fusobacteriaceae	g__Fusobacterium	s__unclassified_mgs_1792
rs6864820	5	171535117	A	G	-0.1192	0.02273	27.5013	1.755e-07	0.3587	1896	k__Bacteria|p__Fusobacteriota|c__Fusobacteriia|o__Fusobacteriales|f__Fusobacteriaceae|g__Fusobacterium|s__unclassified_mgs_1792	k__Bacteria	p__Fusobacteriota	c__Fusobacteriia	o__Fusobacteriales	f__Fusobacteriaceae	g__Fusobacterium	s__unclassified_mgs_1792
rs7121032	11	8384334	G	A	-0.1085	0.02283	22.5864	2.16e-06	0.3728	1896	k__Bacteria|p__Fusobacteriota|c__Fusobacteriia|o__Fusobacteriales|f__Fusobacteriaceae|g__Fusobacterium|s__unclassified_mgs_1792	k__Bacteria	p__Fusobacteriota	c__Fusobacteriia	o__Fusobacteriales	f__Fusobacteriaceae	g__Fusobacterium	s__unclassified_mgs_1792
rs1929530	9	76937670	C	T	-0.105	0.02248	21.8165	3.221e-06	0.4264	1893	k__Bacteria|p__Firmicutes|c__Clostridia|o__Tissierellales|f__Helcococcaceae	k__Bacteria	p__Firmicutes	c__Clostridia	o__Tissierellales	f__Helcococcaceae	NA	NA
rs4472738	1	167770584	C	A	-0.1101	0.02252	23.9022	1.115e-06	0.4601	1893	k__Bacteria|p__Firmicutes|c__Clostridia|o__Tissierellales|f__Helcococcaceae	k__Bacteria	p__Firmicutes	c__Clostridia	o__Tissierellales	f__Helcococcaceae	NA	NA
rs61117436	10	126245965	C	T	-0.1054	0.02258	21.7888	3.269e-06	0.4671	1893	k__Bacteria|p__Firmicutes|c__Clostridia|o__Tissierellales|f__Helcococcaceae	k__Bacteria	p__Firmicutes	c__Clostridia	o__Tissierellales	f__Helcococcaceae	NA	NA
rs956572	18	63153338	A	G	0.1127	0.02256	24.9557	6.417e-07	0.4721	1893	k__Bacteria|p__Firmicutes|c__Clostridia|o__Tissierellales|f__Helcococcaceae	k__Bacteria	p__Firmicutes	c__Clostridia	o__Tissierellales	f__Helcococcaceae	NA	NA
rs193176	3	5243045	T	C	0.1087	0.02278	22.7694	1.986e-06	0.4906	1897	k__Bacteria|p__Firmicutes|c__Bacilli|o__Staphylococcales|f__Gemellaceae|g__Gemella|s__unclassified_mgs_769	k__Bacteria	p__Firmicutes	c__Bacilli	o__Staphylococcales	f__Gemellaceae	g__Gemella	s__unclassified_mgs_769
rs1942399	18	71675679	G	A	0.1093	0.02257	23.4519	1.397e-06	0.4896	1906	k__Bacteria|p__Firmicutes|c__Clostridia|o__Lachnospirales|f__Lachnospiraceae|g__Lachnoanaerobaculum|s__unclassified_mgs_331	k__Bacteria	p__Firmicutes	c__Clostridia	o__Lachnospirales	f__Lachnospiraceae	g__Lachnoanaerobaculum	s__unclassified_mgs_331
rs60317271	20	56536679	T	C	0.119	0.02261	27.7008	1.584e-07	0.4219	1906	k__Bacteria|p__Firmicutes|c__Clostridia|o__Lachnospirales|f__Lachnospiraceae|g__Lachnoanaerobaculum|s__unclassified_mgs_331	k__Bacteria	p__Firmicutes	c__Clostridia	o__Lachnospirales	f__Lachnospiraceae	g__Lachnoanaerobaculum	s__unclassified_mgs_331
rs1948826	4	126851737	G	A	-0.1093	0.02289	22.8007	1.94e-06	0.4606	1889	k__Bacteria|p__Fusobacteriota|c__Fusobacteriia|o__Fusobacteriales|f__Fusobacteriaceae|g__Fusobacterium|s__Fusobacterium_periodonticum_C_mgs_3284	k__Bacteria	p__Fusobacteriota	c__Fusobacteriia	o__Fusobacteriales	f__Fusobacteriaceae	g__Fusobacterium	s__Fusobacterium_periodonticum_C_mgs_3284
rs62316512	4	94760297	C	T	-0.109	0.02291	22.6362	2.132e-06	0.3446	1889	k__Bacteria|p__Fusobacteriota|c__Fusobacteriia|o__Fusobacteriales|f__Fusobacteriaceae|g__Fusobacterium|s__Fusobacterium_periodonticum_C_mgs_3284	k__Bacteria	p__Fusobacteriota	c__Fusobacteriia	o__Fusobacteriales	f__Fusobacteriaceae	g__Fusobacterium	s__Fusobacterium_periodonticum_C_mgs_3284
rs1950443	14	25560182	A	G	-0.1062	0.02264	22.0037	2.882e-06	0.458	1909	k__Bacteria|p__Bacteroidota|c__Bacteroidia|o__Bacteroidales|f__Bacteroidaceae|g__Alloprevotella	k__Bacteria	p__Bacteroidota	c__Bacteroidia	o__Bacteroidales	f__Bacteroidaceae	g__Alloprevotella	NA
rs9847834	3	26688141	A	C	-0.1059	0.02268	21.8025	3.241e-06	0.465	1909	k__Bacteria|p__Bacteroidota|c__Bacteroidia|o__Bacteroidales|f__Bacteroidaceae|g__Alloprevotella	k__Bacteria	p__Bacteroidota	c__Bacteroidia	o__Bacteroidales	f__Bacteroidaceae	g__Alloprevotella	NA
rs1968296	2	65944048	A	G	0.1038	0.02262	21.0576	4.715e-06	0.4671	1901	k__Bacteria|p__Firmicutes|c__Clostridia|o__TANB77|f__CAG-508|g__CAG-793|s__unclassified_mgs_2261	k__Bacteria	p__Firmicutes	c__Clostridia	o__TANB77	f__CAG-508	g__CAG-793	s__unclassified_mgs_2261
rs9870155	3	191145753	A	C	0.1126	0.02256	24.9114	6.519e-07	0.3715	1901	k__Bacteria|p__Firmicutes|c__Clostridia|o__TANB77|f__CAG-508|g__CAG-793|s__unclassified_mgs_2261	k__Bacteria	p__Firmicutes	c__Clostridia	o__TANB77	f__CAG-508	g__CAG-793	s__unclassified_mgs_2261
rs1969425	9	129520406	C	T	0.104	0.0224	21.5561	3.622e-06	0.4363	1899	k__Bacteria|p__Firmicutes|c__Bacilli|o__Lactobacillales|f__Aerococcaceae|g__Granulicatella|s__unclassified_mgs_3521	k__Bacteria	p__Firmicutes	c__Bacilli	o__Lactobacillales	f__Aerococcaceae	g__Granulicatella	s__unclassified_mgs_3521
rs1984916	15	99063091	C	T	-0.1037	0.02247	21.2986	4.173e-06	0.4371	1896	k__Bacteria|p__Proteobacteria|c__Gammaproteobacteria|o__Enterobacterales|f__Pasteurellaceae|g__Aggregatibacter|s__Aggregatibacter_sp000466335_mgs_2093	k__Bacteria	p__Proteobacteria	c__Gammaproteobacteria	o__Enterobacterales	f__Pasteurellaceae	g__Aggregatibacter	s__Aggregatibacter_sp000466335_mgs_2093
rs2004548	9	112914164	T	G	-0.1132	0.02275	24.7588	7.094e-07	0.4689	1889	k__Bacteria|p__Actinobacteriota|c__Actinobacteria|o__Actinomycetales|f__Actinomycetaceae|g__Pauljensenia|s__unclassified_mgs_1013	k__Bacteria	p__Actinobacteriota	c__Actinobacteria	o__Actinomycetales	f__Actinomycetaceae	g__Pauljensenia	s__unclassified_mgs_1013
rs2147988	13	23960972	G	A	-0.1116	0.02276	24.0427	1.019e-06	0.4522	1898	k__Bacteria|p__Fusobacteriota|c__Fusobacteriia|o__Fusobacteriales|f__Fusobacteriaceae|g__Fusobacterium|s__Fusobacterium_periodonticum_C_mgs_2270	k__Bacteria	p__Fusobacteriota	c__Fusobacteriia	o__Fusobacteriales	f__Fusobacteriaceae	g__Fusobacterium	s__Fusobacterium_periodonticum_C_mgs_2270
rs2964446	5	5395153	T	C	-0.1071	0.02277	22.1235	2.751e-06	0.4525	1898	k__Bacteria|p__Fusobacteriota|c__Fusobacteriia|o__Fusobacteriales|f__Fusobacteriaceae|g__Fusobacterium|s__Fusobacterium_periodonticum_C_mgs_2270	k__Bacteria	p__Fusobacteriota	c__Fusobacteriia	o__Fusobacteriales	f__Fusobacteriaceae	g__Fusobacterium	s__Fusobacterium_periodonticum_C_mgs_2270
rs8128706	21	15287080	T	G	-0.1093	0.02275	23.0822	1.675e-06	0.3358	1898	k__Bacteria|p__Fusobacteriota|c__Fusobacteriia|o__Fusobacteriales|f__Fusobacteriaceae|g__Fusobacterium|s__Fusobacterium_periodonticum_C_mgs_2270	k__Bacteria	p__Fusobacteriota	c__Fusobacteriia	o__Fusobacteriales	f__Fusobacteriaceae	g__Fusobacterium	s__Fusobacterium_periodonticum_C_mgs_2270
rs891981	5	171524253	A	G	-0.1054	0.02276	21.4455	3.876e-06	0.3966	1898	k__Bacteria|p__Fusobacteriota|c__Fusobacteriia|o__Fusobacteriales|f__Fusobacteriaceae|g__Fusobacterium|s__Fusobacterium_periodonticum_C_mgs_2270	k__Bacteria	p__Fusobacteriota	c__Fusobacteriia	o__Fusobacteriales	f__Fusobacteriaceae	g__Fusobacterium	s__Fusobacterium_periodonticum_C_mgs_2270
rs201614	17	10658105	A	G	-0.1113	0.02265	24.1465	9.675e-07	0.3914	1899	k__Bacteria|p__Fusobacteriota|c__Fusobacteriia|o__Fusobacteriales|f__Fusobacteriaceae|g__Fusobacterium|s__Fusobacterium_massiliense_mgs_586	k__Bacteria	p__Fusobacteriota	c__Fusobacteriia	o__Fusobacteriales	f__Fusobacteriaceae	g__Fusobacterium	s__Fusobacterium_massiliense_mgs_586
rs3741715	12	52319191	A	G	-0.1147	0.0225	25.9873	3.808e-07	0.4843	1899	k__Bacteria|p__Fusobacteriota|c__Fusobacteriia|o__Fusobacteriales|f__Fusobacteriaceae|g__Fusobacterium|s__Fusobacterium_massiliense_mgs_586	k__Bacteria	p__Fusobacteriota	c__Fusobacteriia	o__Fusobacteriales	f__Fusobacteriaceae	g__Fusobacterium	s__Fusobacterium_massiliense_mgs_586
rs201658777	1	227277091	G	A	-0.1149	0.02252	26.0317	3.647e-07	0.3768	1903	k__Bacteria|p__Firmicutes|c__Bacilli|o__Lactobacillales|f__Aerococcaceae|g__Granulicatella|s__unclassified_mgs_2259	k__Bacteria	p__Firmicutes	c__Bacilli	o__Lactobacillales	f__Aerococcaceae	g__Granulicatella	s__unclassified_mgs_2259
rs2420491	10	119092299	T	C	0.1038	0.02259	21.1136	4.621e-06	0.4313	1903	k__Bacteria|p__Firmicutes|c__Bacilli|o__Lactobacillales|f__Aerococcaceae|g__Granulicatella|s__unclassified_mgs_2259	k__Bacteria	p__Firmicutes	c__Bacilli	o__Lactobacillales	f__Aerococcaceae	g__Granulicatella	s__unclassified_mgs_2259
rs8888	1	100872768	C	T	0.1206	0.02255	28.6023	9.898e-08	0.4057	1903	k__Bacteria|p__Firmicutes|c__Bacilli|o__Lactobacillales|f__Aerococcaceae|g__Granulicatella|s__unclassified_mgs_2259	k__Bacteria	p__Firmicutes	c__Bacilli	o__Lactobacillales	f__Aerococcaceae	g__Granulicatella	s__unclassified_mgs_2259
rs2017901	21	32212028	T	C	-0.1058	0.02242	22.269	2.539e-06	0.4269	1896	k__Bacteria|p__Actinobacteriota|c__Actinobacteria|o__Actinomycetales|f__Actinomycetaceae|g__Pauljensenia|s__Pauljensenia_sp001838165_mgs_482	k__Bacteria	p__Actinobacteriota	c__Actinobacteria	o__Actinomycetales	f__Actinomycetaceae	g__Pauljensenia	s__Pauljensenia_sp001838165_mgs_482
rs473562	1	57106448	T	G	-0.1051	0.02268	21.4743	3.819e-06	0.4065	1908	k__Bacteria|p__Proteobacteria|c__Gammaproteobacteria|o__Enterobacterales|f__Pasteurellaceae|g__Haemophilus_A|s__Haemophilus_A_paraphrohaemolyticus_mgs_1546	k__Bacteria	p__Proteobacteria	c__Gammaproteobacteria	o__Enterobacterales	f__Pasteurellaceae	g__Haemophilus_A	s__Haemophilus_A_paraphrohaemolyticus_mgs_1546
rs2022662	14	62371311	A	G	-0.1062	0.02235	22.5784	2.168e-06	0.4822	1915	k__Bacteria|p__Firmicutes|c__Bacilli|o__Mycoplasmatales|f__Metamycoplasmataceae|g__Metamycoplasma|s__Metamycoplasma_orale_mgs_654	k__Bacteria	p__Firmicutes	c__Bacilli	o__Mycoplasmatales	f__Metamycoplasmataceae	g__Metamycoplasma	s__Metamycoplasma_orale_mgs_654
rs2035101	3	175178050	C	T	0.1051	0.02272	21.3988	4.002e-06	0.4493	1900	k__Bacteria|p__Firmicutes|c__Negativicutes|o__Selenomonadales|f__Selenomonadaceae|g__Centipeda|s__Centipeda_sp001717585_mgs_75	k__Bacteria	p__Firmicutes	c__Negativicutes	o__Selenomonadales	f__Selenomonadaceae	g__Centipeda	s__Centipeda_sp001717585_mgs_75
rs2050744	1	164861373	C	G	-0.1233	0.02255	29.8974	5.137e-08	0.3493	1885	k__Bacteria|p__Actinobacteriota|c__Actinobacteria|o__Actinomycetales|f__Actinomycetaceae|g__Pauljensenia|s__unclassified_mgs_2054	k__Bacteria	p__Actinobacteriota	c__Actinobacteria	o__Actinomycetales	f__Actinomycetaceae	g__Pauljensenia	s__unclassified_mgs_2054
rs67503319	4	164297338	G	A	-0.1169	0.02274	26.427	2.996e-07	0.3473	1885	k__Bacteria|p__Actinobacteriota|c__Actinobacteria|o__Actinomycetales|f__Actinomycetaceae|g__Pauljensenia|s__unclassified_mgs_2054	k__Bacteria	p__Actinobacteriota	c__Actinobacteria	o__Actinomycetales	f__Actinomycetaceae	g__Pauljensenia	s__unclassified_mgs_2054
rs2112938	5	55032127	T	G	-0.1169	0.02277	26.3574	3.135e-07	0.3042	1913	k__Bacteria|p__Patescibacteria|c__Saccharimonadia|o__Saccharimonadales|f__Saccharimonadaceae|g__unclassified_mgs_2264|s__unclassified_mgs_2264	k__Bacteria	p__Patescibacteria	c__Saccharimonadia	o__Saccharimonadales	f__Saccharimonadaceae	g__unclassified_mgs_2264	s__unclassified_mgs_2264
rs2058965	7	131787254	G	A	0.1083	0.02259	22.9839	1.752e-06	0.4512	1886	k__Bacteria|p__Bacteroidota|c__Bacteroidia|o__Bacteroidales|f__Porphyromonadaceae|g__Porphyromonas|s__unclassified_mgs_414	k__Bacteria	p__Bacteroidota	c__Bacteroidia	o__Bacteroidales	f__Porphyromonadaceae	g__Porphyromonas	s__unclassified_mgs_414
rs2062390	4	176053641	T	C	-0.1098	0.02288	23.0299	1.714e-06	0.4875	1904	k__Bacteria|p__Firmicutes|c__Clostridia|o__Lachnospirales|f__Lachnospiraceae|g__Catonella|s__unclassified_mgs_1601	k__Bacteria	p__Firmicutes	c__Clostridia	o__Lachnospirales	f__Lachnospiraceae	g__Catonella	s__unclassified_mgs_1601
rs2062390	4	176053641	T	C	-0.1087	0.02282	22.6897	2.042e-06	0.4875	1901	k__Bacteria|p__Firmicutes|c__Clostridia|o__Lachnospirales|f__Lachnospiraceae|g__Catonella|s__unclassified_mgs_3559	k__Bacteria	p__Firmicutes	c__Clostridia	o__Lachnospirales	f__Lachnospiraceae	g__Catonella	s__unclassified_mgs_3559
rs2064279	20	43465834	G	T	0.1037	0.02222	21.7806	3.28e-06	0.4634	1897	k__Bacteria|p__Proteobacteria|c__Gammaproteobacteria|o__Enterobacterales|f__Pasteurellaceae|g__Haemophilus|s__Haemophilus_sp002998595_mgs_3204	k__Bacteria	p__Proteobacteria	c__Gammaproteobacteria	o__Enterobacterales	f__Pasteurellaceae	g__Haemophilus	s__Haemophilus_sp002998595_mgs_3204
rs6781052	3	4560285	C	T	-0.1068	0.02223	23.0815	1.694e-06	0.4684	1897	k__Bacteria|p__Proteobacteria|c__Gammaproteobacteria|o__Enterobacterales|f__Pasteurellaceae|g__Haemophilus|s__Haemophilus_sp002998595_mgs_3204	k__Bacteria	p__Proteobacteria	c__Gammaproteobacteria	o__Enterobacterales	f__Pasteurellaceae	g__Haemophilus	s__Haemophilus_sp002998595_mgs_3204
rs2072641	6	166775004	A	G	-0.1051	0.02247	21.8776	3.098e-06	0.493	1897	k__Bacteria|p__Proteobacteria|c__Gammaproteobacteria|o__Enterobacterales|f__Pasteurellaceae|g__Aggregatibacter|s__unclassified_mgs_1628	k__Bacteria	p__Proteobacteria	c__Gammaproteobacteria	o__Enterobacterales	f__Pasteurellaceae	g__Aggregatibacter	s__unclassified_mgs_1628
rs7035774	9	104508388	T	C	-0.1068	0.02243	22.6717	2.049e-06	0.4078	1897	k__Bacteria|p__Proteobacteria|c__Gammaproteobacteria|o__Enterobacterales|f__Pasteurellaceae|g__Aggregatibacter|s__unclassified_mgs_1628	k__Bacteria	p__Proteobacteria	c__Gammaproteobacteria	o__Enterobacterales	f__Pasteurellaceae	g__Aggregatibacter	s__unclassified_mgs_1628
rs208816	20	38864108	A	G	0.1108	0.02262	23.9935	1.047e-06	0.4822	1910	k__Bacteria|p__Bacteroidota|c__Bacteroidia|o__Bacteroidales|f__Bacteroidaceae|g__Prevotella|s__unclassified_mgs_2276	k__Bacteria	p__Bacteroidota	c__Bacteroidia	o__Bacteroidales	f__Bacteroidaceae	g__Prevotella	s__unclassified_mgs_2276
rs8020686	14	33732483	A	G	-0.1045	0.02257	21.4373	3.91e-06	0.4909	1910	k__Bacteria|p__Bacteroidota|c__Bacteroidia|o__Bacteroidales|f__Bacteroidaceae|g__Prevotella|s__unclassified_mgs_2276	k__Bacteria	p__Bacteroidota	c__Bacteroidia	o__Bacteroidales	f__Bacteroidaceae	g__Prevotella	s__unclassified_mgs_2276
rs2099864	13	88002358	T	G	0.1115	0.0226	24.3407	8.72e-07	0.3391	1878	k__Bacteria|p__Firmicutes|c__Clostridia|o__4C28d-15|f__CAG-917	k__Bacteria	p__Firmicutes	c__Clostridia	o__4C28d-15	f__CAG-917	NA	NA
rs30633	5	14298361	G	A	-0.1056	0.02248	22.0666	2.829e-06	0.418	1897	k__Bacteria|p__Firmicutes|c__Clostridia|o__4C28d-15|f__CAG-917	k__Bacteria	p__Firmicutes	c__Clostridia	o__4C28d-15	f__CAG-917	NA	NA
rs2118532	11	98664737	C	G	-0.1132	0.02292	24.3929	8.579e-07	0.3577	1855	k__Bacteria|p__Patescibacteria|c__Saccharimonadia|o__Saccharimonadales|f__Saccharimonadaceae|g__unclassified_mgs_2290|s__unclassified_mgs_2290	k__Bacteria	p__Patescibacteria	c__Saccharimonadia	o__Saccharimonadales	f__Saccharimonadaceae	g__unclassified_mgs_2290	s__unclassified_mgs_2290
rs56129413	4	177959419	G	A	-0.1089	0.02295	22.516	2.259e-06	0.4157	1855	k__Bacteria|p__Patescibacteria|c__Saccharimonadia|o__Saccharimonadales|f__Saccharimonadaceae|g__unclassified_mgs_2290|s__unclassified_mgs_2290	k__Bacteria	p__Patescibacteria	c__Saccharimonadia	o__Saccharimonadales	f__Saccharimonadaceae	g__unclassified_mgs_2290	s__unclassified_mgs_2290
rs2118532	11	98664737	C	G	0.1085	0.02228	23.7153	1.198e-06	0.3577	1911	k__Bacteria|p__Firmicutes|c__Bacilli|o__Lactobacillales|f__Streptococcaceae|g__Streptococcus|s__Streptococcus_mitis_AZ_mgs_2150	k__Bacteria	p__Firmicutes	c__Bacilli	o__Lactobacillales	f__Streptococcaceae	g__Streptococcus	s__Streptococcus_mitis_AZ_mgs_2150
rs7134359	12	97703725	T	A	0.1175	0.02228	27.8128	1.487e-07	0.3405	1911	k__Bacteria|p__Firmicutes|c__Bacilli|o__Lactobacillales|f__Streptococcaceae|g__Streptococcus|s__Streptococcus_mitis_AZ_mgs_2150	k__Bacteria	p__Firmicutes	c__Bacilli	o__Lactobacillales	f__Streptococcaceae	g__Streptococcus	s__Streptococcus_mitis_AZ_mgs_2150
rs211996	17	36638090	A	G	-0.1061	0.02279	21.6742	3.414e-06	0.4708	1900	k__Bacteria|p__Campylobacterota|c__Campylobacteria|o__Campylobacterales|f__Campylobacteraceae|g__Campylobacter_A|s__unclassified_mgs_1900	k__Bacteria	p__Campylobacterota	c__Campylobacteria	o__Campylobacterales	f__Campylobacteraceae	g__Campylobacter_A	s__unclassified_mgs_1900
rs907646	11	106447754	G	A	0.1046	0.02272	21.1956	4.428e-06	0.4089	1900	k__Bacteria|p__Campylobacterota|c__Campylobacteria|o__Campylobacterales|f__Campylobacteraceae|g__Campylobacter_A|s__unclassified_mgs_1900	k__Bacteria	p__Campylobacterota	c__Campylobacteria	o__Campylobacterales	f__Campylobacteraceae	g__Campylobacter_A	s__unclassified_mgs_1900
rs2128768	15	93218746	G	C	0.1102	0.02261	23.7554	1.189e-06	0.388	1902	k__Bacteria|p__Firmicutes|c__Clostridia|o__Lachnospirales|f__Lachnospiraceae|g__F0428	k__Bacteria	p__Firmicutes	c__Clostridia	o__Lachnospirales	f__Lachnospiraceae	g__F0428	NA
rs7421820	2	211723902	A	G	0.1049	0.02255	21.64	3.513e-06	0.4389	1902	k__Bacteria|p__Firmicutes|c__Clostridia|o__Lachnospirales|f__Lachnospiraceae|g__F0428	k__Bacteria	p__Firmicutes	c__Clostridia	o__Lachnospirales	f__Lachnospiraceae	g__F0428	NA
rs7628864	3	86801468	A	G	0.1277	0.02285	31.2327	2.659e-08	0.399	1873	k__Bacteria|p__Firmicutes|c__Clostridia|o__Lachnospirales|f__Lachnospiraceae|g__F0428	k__Bacteria	p__Firmicutes	c__Clostridia	o__Lachnospirales	f__Lachnospiraceae	g__F0428	NA
rs7723065	5	7991258	C	T	0.1111	0.02247	24.4468	8.256e-07	0.4478	1902	k__Bacteria|p__Firmicutes|c__Clostridia|o__Lachnospirales|f__Lachnospiraceae|g__F0428	k__Bacteria	p__Firmicutes	c__Clostridia	o__Lachnospirales	f__Lachnospiraceae	g__F0428	NA
rs2147988	13	23960972	G	A	-0.1057	0.0229	21.3049	4.169e-06	0.4522	1897	k__Bacteria|p__Fusobacteriota|c__Fusobacteriia|o__Fusobacteriales|f__Fusobacteriaceae|g__Fusobacterium|s__Fusobacterium_periodonticum_D_mgs_3121	k__Bacteria	p__Fusobacteriota	c__Fusobacteriia	o__Fusobacteriales	f__Fusobacteriaceae	g__Fusobacterium	s__Fusobacterium_periodonticum_D_mgs_3121
rs2147988	13	23960972	G	A	-0.1061	0.02261	22.0206	2.896e-06	0.4522	1890	k__Bacteria|p__Fusobacteriota|c__Fusobacteriia|o__Fusobacteriales|f__Fusobacteriaceae|g__Fusobacterium|s__Fusobacterium_periodonticum_C_mgs_1700	k__Bacteria	p__Fusobacteriota	c__Fusobacteriia	o__Fusobacteriales	f__Fusobacteriaceae	g__Fusobacterium	s__Fusobacterium_periodonticum_C_mgs_1700
rs2147988	13	23960972	G	A	-0.1072	0.02281	22.0871	2.817e-06	0.4522	1900	k__Bacteria|p__Fusobacteriota|c__Fusobacteriia|o__Fusobacteriales|f__Fusobacteriaceae|g__Fusobacterium|s__unclassified_mgs_3321	k__Bacteria	p__Fusobacteriota	c__Fusobacteriia	o__Fusobacteriales	f__Fusobacteriaceae	g__Fusobacterium	s__unclassified_mgs_3321
rs60912714	2	115037606	C	A	0.1079	0.02285	22.2982	2.51e-06	0.3658	1900	k__Bacteria|p__Fusobacteriota|c__Fusobacteriia|o__Fusobacteriales|f__Fusobacteriaceae|g__Fusobacterium|s__unclassified_mgs_3321	k__Bacteria	p__Fusobacteriota	c__Fusobacteriia	o__Fusobacteriales	f__Fusobacteriaceae	g__Fusobacterium	s__unclassified_mgs_3321
rs2147988	13	23960972	G	A	-0.1156	0.0227	25.9337	3.925e-07	0.4522	1895	k__Bacteria|p__Fusobacteriota|c__Fusobacteriia|o__Fusobacteriales|f__Fusobacteriaceae|g__Fusobacterium|s__unclassified_mgs_2858	k__Bacteria	p__Fusobacteriota	c__Fusobacteriia	o__Fusobacteriales	f__Fusobacteriaceae	g__Fusobacterium	s__unclassified_mgs_2858
rs2147988	13	23960972	G	A	-0.1058	0.02282	21.4951	3.837e-06	0.4522	1887	k__Bacteria|p__Fusobacteriota|c__Fusobacteriia|o__Fusobacteriales|f__Fusobacteriaceae|g__Fusobacterium|s__unclassified_mgs_2641	k__Bacteria	p__Fusobacteriota	c__Fusobacteriia	o__Fusobacteriales	f__Fusobacteriaceae	g__Fusobacterium	s__unclassified_mgs_2641
rs59067393	21	28197976	T	C	0.1152	0.02284	25.4397	4.97e-07	0.4431	1887	k__Bacteria|p__Fusobacteriota|c__Fusobacteriia|o__Fusobacteriales|f__Fusobacteriaceae|g__Fusobacterium|s__unclassified_mgs_2641	k__Bacteria	p__Fusobacteriota	c__Fusobacteriia	o__Fusobacteriales	f__Fusobacteriaceae	g__Fusobacterium	s__unclassified_mgs_2641
rs2155458	11	70183515	A	G	-0.1041	0.02238	21.6362	3.559e-06	0.495	1898	k__Bacteria|p__Bacteroidota|c__Bacteroidia|o__Bacteroidales|f__Tannerellaceae|g__Tannerella|s__unclassified_mgs_1053	k__Bacteria	p__Bacteroidota	c__Bacteroidia	o__Bacteroidales	f__Tannerellaceae	g__Tannerella	s__unclassified_mgs_1053
rs2176491	10	56762983	A	C	-0.1075	0.02259	22.6456	2.101e-06	0.417	1903	k__Bacteria|p__Firmicutes|c__Clostridia|o__Lachnospirales|f__Lachnospiraceae|g__Lachnoanaerobaculum|s__unclassified_mgs_2665	k__Bacteria	p__Firmicutes	c__Clostridia	o__Lachnospirales	f__Lachnospiraceae	g__Lachnoanaerobaculum	s__unclassified_mgs_2665
rs2182957	13	107169802	C	T	-0.1058	0.0227	21.723	3.341e-06	0.4522	1902	k__Bacteria|p__Firmicutes|c__Clostridia|o__Tissierellales|f__Helcococcaceae|g__Parvimonas|s__unclassified_mgs_1816	k__Bacteria	p__Firmicutes	c__Clostridia	o__Tissierellales	f__Helcococcaceae	g__Parvimonas	s__unclassified_mgs_1816
rs3753931	1	167752766	T	C	0.1063	0.02267	21.9869	2.935e-06	0.4303	1902	k__Bacteria|p__Firmicutes|c__Clostridia|o__Tissierellales|f__Helcococcaceae|g__Parvimonas|s__unclassified_mgs_1816	k__Bacteria	p__Firmicutes	c__Clostridia	o__Tissierellales	f__Helcococcaceae	g__Parvimonas	s__unclassified_mgs_1816
rs2184393	6	19946499	G	A	-0.11	0.02279	23.2968	1.493e-06	0.4501	1903	k__Bacteria|p__Actinobacteriota|c__Actinobacteria|o__Actinomycetales|f__Micrococcaceae|g__Rothia|s__Rothia_mucilaginosa_mgs_3124	k__Bacteria	p__Actinobacteriota	c__Actinobacteria	o__Actinomycetales	f__Micrococcaceae	g__Rothia	s__Rothia_mucilaginosa_mgs_3124
rs2184393	6	19946499	G	A	-0.1151	0.02275	25.5969	4.615e-07	0.4501	1900	k__Bacteria|p__Actinobacteriota|c__Actinobacteria|o__Actinomycetales|f__Micrococcaceae|g__Rothia|s__Rothia_mucilaginosa_mgs_920	k__Bacteria	p__Actinobacteriota	c__Actinobacteria	o__Actinomycetales	f__Micrococcaceae	g__Rothia	s__Rothia_mucilaginosa_mgs_920
rs715283	7	39548633	A	G	0.109	0.0227	23.0569	1.684e-06	0.3945	1900	k__Bacteria|p__Actinobacteriota|c__Actinobacteria|o__Actinomycetales|f__Micrococcaceae|g__Rothia|s__Rothia_mucilaginosa_mgs_920	k__Bacteria	p__Actinobacteriota	c__Actinobacteria	o__Actinomycetales	f__Micrococcaceae	g__Rothia	s__Rothia_mucilaginosa_mgs_920
rs766389	6	41439048	C	T	0.1141	0.02278	25.0879	6.013e-07	0.3914	1900	k__Bacteria|p__Actinobacteriota|c__Actinobacteria|o__Actinomycetales|f__Micrococcaceae|g__Rothia|s__Rothia_mucilaginosa_mgs_920	k__Bacteria	p__Actinobacteriota	c__Actinobacteria	o__Actinomycetales	f__Micrococcaceae	g__Rothia	s__Rothia_mucilaginosa_mgs_920
rs221013	20	9834880	C	T	0.1089	0.02298	22.4572	2.288e-06	0.4723	1884	k__Bacteria|p__Patescibacteria|c__Saccharimonadia|o__Saccharimonadales|f__Saccharimonadaceae|g__unclassified_mgs_2822|s__unclassified_mgs_2822	k__Bacteria	p__Patescibacteria	c__Saccharimonadia	o__Saccharimonadales	f__Saccharimonadaceae	g__unclassified_mgs_2822	s__unclassified_mgs_2822
rs221134	7	28937394	T	C	-0.1076	0.0227	22.4684	2.293e-06	0.3757	1903	k__Bacteria|p__Firmicutes|c__Negativicutes|o__Veillonellales|f__Veillonellaceae|g__Veillonella|s__Veillonella_dispar_mgs_1131	k__Bacteria	p__Firmicutes	c__Negativicutes	o__Veillonellales	f__Veillonellaceae	g__Veillonella	s__Veillonella_dispar_mgs_1131
rs9297952	8	95053650	G	A	0.1066	0.02284	21.7832	3.25e-06	0.4399	1903	k__Bacteria|p__Firmicutes|c__Negativicutes|o__Veillonellales|f__Veillonellaceae|g__Veillonella|s__Veillonella_dispar_mgs_1131	k__Bacteria	p__Firmicutes	c__Negativicutes	o__Veillonellales	f__Veillonellaceae	g__Veillonella	s__Veillonella_dispar_mgs_1131
rs2214107	7	115302745	G	A	-0.1065	0.02269	22.0308	2.871e-06	0.4943	1905	k__Bacteria|p__Firmicutes|c__Bacilli|o__Lactobacillales|f__Streptococcaceae|g__Streptococcus|s__unclassified_mgs_1912	k__Bacteria	p__Firmicutes	c__Bacilli	o__Lactobacillales	f__Streptococcaceae	g__Streptococcus	s__unclassified_mgs_1912
rs6066589	20	48028023	G	T	-0.1147	0.02255	25.8722	4.05e-07	0.4084	1905	k__Bacteria|p__Firmicutes|c__Bacilli|o__Lactobacillales|f__Streptococcaceae|g__Streptococcus|s__unclassified_mgs_1912	k__Bacteria	p__Firmicutes	c__Bacilli	o__Lactobacillales	f__Streptococcaceae	g__Streptococcus	s__unclassified_mgs_1912
rs2215268	4	17706045	C	T	-0.1047	0.02275	21.1802	4.502e-06	0.4316	1903	k__Bacteria|p__Campylobacterota|c__Campylobacteria|o__Campylobacterales|f__Campylobacteraceae|g__Campylobacter_A|s__unclassified_mgs_2028	k__Bacteria	p__Campylobacterota	c__Campylobacteria	o__Campylobacterales	f__Campylobacteraceae	g__Campylobacter_A	s__unclassified_mgs_2028
rs4289895	9	36864122	G	A	-0.1084	0.02272	22.7637	1.957e-06	0.4504	1903	k__Bacteria|p__Campylobacterota|c__Campylobacteria|o__Campylobacterales|f__Campylobacteraceae|g__Campylobacter_A|s__unclassified_mgs_2028	k__Bacteria	p__Campylobacterota	c__Campylobacteria	o__Campylobacterales	f__Campylobacteraceae	g__Campylobacter_A	s__unclassified_mgs_2028
rs2236243	14	94493658	G	A	0.1086	0.02269	22.9082	1.829e-06	0.4715	1900	k__Bacteria|p__Bacteroidota|c__Bacteroidia|o__Bacteroidales|f__Bacteroidaceae|g__Prevotella|s__Prevotella_timonensis_A_mgs_3565	k__Bacteria	p__Bacteroidota	c__Bacteroidia	o__Bacteroidales	f__Bacteroidaceae	g__Prevotella	s__Prevotella_timonensis_A_mgs_3565
rs2240000	17	36634225	T	C	-0.1081	0.02282	22.4399	2.312e-06	0.3817	1895	k__Bacteria|p__Campylobacterota|c__Campylobacteria|o__Campylobacterales|f__Campylobacteraceae|g__Campylobacter_A|s__unclassified_mgs_2316	k__Bacteria	p__Campylobacterota	c__Campylobacteria	o__Campylobacterales	f__Campylobacteraceae	g__Campylobacter_A	s__unclassified_mgs_2316
rs2240000	17	36634225	T	C	-0.1083	0.02268	22.8019	1.95e-06	0.3817	1892	k__Bacteria|p__Campylobacterota|c__Campylobacteria|o__Campylobacterales|f__Campylobacteraceae|g__Campylobacter_A|s__unclassified_mgs_3488	k__Bacteria	p__Campylobacterota	c__Campylobacteria	o__Campylobacterales	f__Campylobacteraceae	g__Campylobacter_A	s__unclassified_mgs_3488
rs2240000	17	36634225	T	C	-0.1112	0.02266	24.0818	9.98e-07	0.3817	1905	k__Bacteria|p__Campylobacterota|c__Campylobacteria|o__Campylobacterales|f__Campylobacteraceae|g__Campylobacter_A|s__unclassified_mgs_2932	k__Bacteria	p__Campylobacterota	c__Campylobacteria	o__Campylobacterales	f__Campylobacteraceae	g__Campylobacter_A	s__unclassified_mgs_2932
rs2240314	12	120130093	G	A	-0.1049	0.02279	21.1867	4.498e-06	0.4697	1892	k__Bacteria|p__Patescibacteria|c__Saccharimonadia|o__Saccharimonadales|f__Saccharimonadaceae|g__unclassified_mgs_1254	k__Bacteria	p__Patescibacteria	c__Saccharimonadia	o__Saccharimonadales	f__Saccharimonadaceae	g__unclassified_mgs_1254	NA
rs2242417	5	174531818	C	T	-0.1085	0.02245	23.3575	1.457e-06	0.3363	1903	k__Bacteria|p__Firmicutes|c__Bacilli|o__Lactobacillales|f__Streptococcaceae|g__Streptococcus|s__unclassified_mgs_1271	k__Bacteria	p__Firmicutes	c__Bacilli	o__Lactobacillales	f__Streptococcaceae	g__Streptococcus	s__unclassified_mgs_1271
rs6687304	1	14509268	A	G	0.108	0.02235	23.3503	1.441e-06	0.4042	1903	k__Bacteria|p__Firmicutes|c__Bacilli|o__Lactobacillales|f__Streptococcaceae|g__Streptococcus|s__unclassified_mgs_1271	k__Bacteria	p__Firmicutes	c__Bacilli	o__Lactobacillales	f__Streptococcaceae	g__Streptococcus	s__unclassified_mgs_1271
rs2244117	10	107729350	C	T	0.1048	0.0224	21.889	3.12e-06	0.4757	1915	k__Bacteria|p__Firmicutes|c__Clostridia|o__Peptostreptococcales|f__Anaerovoracaceae|g__Eubacterium_N	k__Bacteria	p__Firmicutes	c__Clostridia	o__Peptostreptococcales	f__Anaerovoracaceae	g__Eubacterium_N	NA
rs224683	11	31988067	A	T	-0.1078	0.02291	22.1405	2.718e-06	0.3697	1893	k__Bacteria|p__Fusobacteriota|c__Fusobacteriia|o__Fusobacteriales|f__Fusobacteriaceae|g__Fusobacterium|s__unclassified_mgs_2750	k__Bacteria	p__Fusobacteriota	c__Fusobacteriia	o__Fusobacteriales	f__Fusobacteriaceae	g__Fusobacterium	s__unclassified_mgs_2750
rs2247619	20	45407809	A	G	0.1035	0.02244	21.2733	4.268e-06	0.4877	1908	k__Bacteria|p__Firmicutes|c__Bacilli|o__Lactobacillales|f__Streptococcaceae|g__Streptococcus|s__unclassified_mgs_1433	k__Bacteria	p__Firmicutes	c__Bacilli	o__Lactobacillales	f__Streptococcaceae	g__Streptococcus	s__unclassified_mgs_1433
rs2254290	6	13346428	T	C	-0.124	0.02239	30.6715	3.49e-08	0.4219	1897	k__Bacteria|p__Proteobacteria|c__Gammaproteobacteria|o__Enterobacterales|f__Pasteurellaceae|g__Haemophilus_A|s__Haemophilus_A_sputorum_mgs_975	k__Bacteria	p__Proteobacteria	c__Gammaproteobacteria	o__Enterobacterales	f__Pasteurellaceae	g__Haemophilus_A	s__Haemophilus_A_sputorum_mgs_975
rs2267637	6	30610558	T	C	-0.117	0.02437	23.0495	1.709e-06	0.3595	1897	k__Bacteria|p__Actinobacteriota|c__Actinobacteria|o__Actinomycetales|f__Actinomycetaceae|g__Pauljensenia|s__unclassified_mgs_1988	k__Bacteria	p__Actinobacteriota	c__Actinobacteria	o__Actinomycetales	f__Actinomycetaceae	g__Pauljensenia	s__unclassified_mgs_1988
rs2272382	11	8089993	T	C	0.1089	0.02245	23.5301	1.323e-06	0.3619	1904	k__Bacteria|p__Firmicutes|c__Clostridia|o__Tissierellales|f__Helcococcaceae|g__W5053|s__W5053_sp000467935_mgs_712	k__Bacteria	p__Firmicutes	c__Clostridia	o__Tissierellales	f__Helcococcaceae	g__W5053	s__W5053_sp000467935_mgs_712
rs800621	3	21457721	C	T	-0.1121	0.02329	23.1671	1.611e-06	0.4047	1825	k__Bacteria|p__Patescibacteria|c__Saccharimonadia|o__Saccharimonadales|f__Saccharimonadaceae|g__unclassified_mgs_2936|s__unclassified_mgs_2936	k__Bacteria	p__Patescibacteria	c__Saccharimonadia	o__Saccharimonadales	f__Saccharimonadaceae	g__unclassified_mgs_2936	s__unclassified_mgs_2936
rs2281854	10	3227125	T	C	-0.1153	0.02265	25.9133	3.95e-07	0.4008	1898	k__Bacteria|p__Firmicutes|c__Bacilli|o__Lactobacillales|f__Streptococcaceae|g__Streptococcus|s__Streptococcus_sp000187745_mgs_3504	k__Bacteria	p__Firmicutes	c__Bacilli	o__Lactobacillales	f__Streptococcaceae	g__Streptococcus	s__Streptococcus_sp000187745_mgs_3504
rs2282237	6	114057806	T	C	0.1106	0.02267	23.8017	1.146e-06	0.3504	1898	k__Bacteria|p__Campylobacterota|c__Campylobacteria|o__Campylobacterales|f__Campylobacteraceae|g__Campylobacter_A|s__Campylobacter_A_concisus_W_mgs_763	k__Bacteria	p__Campylobacterota	c__Campylobacteria	o__Campylobacterales	f__Campylobacteraceae	g__Campylobacter_A	s__Campylobacter_A_concisus_W_mgs_763
rs2287887	19	7763069	C	A	0.1058	0.02244	22.2293	2.593e-06	0.4577	1900	k__Bacteria|p__Spirochaetota|c__Spirochaetia|o__Treponematales|f__Treponemataceae|g__Treponema_D|s__unclassified_mgs_3299	k__Bacteria	p__Spirochaetota	c__Spirochaetia	o__Treponematales	f__Treponemataceae	g__Treponema_D	s__unclassified_mgs_3299
rs2405599	1	47145926	T	C	0.1104	0.02291	23.2214	1.582e-06	0.3872	1896	k__Bacteria|p__Proteobacteria|c__Gammaproteobacteria|o__Enterobacterales|f__Pasteurellaceae|g__Haemophilus_A|s__Haemophilus_A_parahaemolyticus_mgs_2498	k__Bacteria	p__Proteobacteria	c__Gammaproteobacteria	o__Enterobacterales	f__Pasteurellaceae	g__Haemophilus_A	s__Haemophilus_A_parahaemolyticus_mgs_2498
rs2297487	1	152761914	T	C	0.1086	0.02306	22.179	2.676e-06	0.3653	1854	k__Bacteria|p__Patescibacteria|c__Saccharimonadia|o__Saccharimonadales|f__Saccharimonadaceae|g__TM7x|s__unclassified_mgs_646	k__Bacteria	p__Patescibacteria	c__Saccharimonadia	o__Saccharimonadales	f__Saccharimonadaceae	g__TM7x	s__unclassified_mgs_646
rs2298034	13	111644817	G	A	0.11	0.02248	23.9438	1.08e-06	0.4911	1902	k__Bacteria|p__Firmicutes|c__Negativicutes|o__Veillonellales|f__Veillonellaceae|g__Veillonella|s__unclassified_mgs_2399	k__Bacteria	p__Firmicutes	c__Negativicutes	o__Veillonellales	f__Veillonellaceae	g__Veillonella	s__unclassified_mgs_2399
rs2305268	3	138665231	T	C	-0.1132	0.02268	24.9119	6.46e-07	0.4141	1906	k__Bacteria|p__Bacteroidota|c__Bacteroidia|o__Bacteroidales|f__Bacteroidaceae|g__Prevotella|s__Prevotella_buccalis_mgs_3005	k__Bacteria	p__Bacteroidota	c__Bacteroidia	o__Bacteroidales	f__Bacteroidaceae	g__Prevotella	s__Prevotella_buccalis_mgs_3005
rs2547227	19	33505398	G	A	-0.1055	0.02266	21.6763	3.436e-06	0.441	1906	k__Bacteria|p__Bacteroidota|c__Bacteroidia|o__Bacteroidales|f__Bacteroidaceae|g__Prevotella|s__Prevotella_buccalis_mgs_3005	k__Bacteria	p__Bacteroidota	c__Bacteroidia	o__Bacteroidales	f__Bacteroidaceae	g__Prevotella	s__Prevotella_buccalis_mgs_3005
rs2320026	18	59095598	A	G	-0.108	0.02275	22.5364	2.228e-06	0.411	1899	k__Bacteria|p__Proteobacteria|c__Gammaproteobacteria|o__Burkholderiales|f__Neisseriaceae|g__Kingella_B	k__Bacteria	p__Proteobacteria	c__Gammaproteobacteria	o__Burkholderiales	f__Neisseriaceae	g__Kingella_B	NA
rs2327961	20	15728054	G	T	0.1095	0.02272	23.228	1.545e-06	0.4807	1915	k__Bacteria|p__Patescibacteria|c__Saccharimonadia|o__Saccharimonadales|f__Saccharimonadaceae|g__unclassified_mgs_1111	k__Bacteria	p__Patescibacteria	c__Saccharimonadia	o__Saccharimonadales	f__Saccharimonadaceae	g__unclassified_mgs_1111	NA
rs2338555	1	152336904	G	A	-0.1055	0.02282	21.3734	4.026e-06	0.4235	1915	k__Bacteria|p__Patescibacteria|c__Saccharimonadia|o__Saccharimonadales|f__Saccharimonadaceae|g__unclassified_mgs_1187|s__unclassified_mgs_1187	k__Bacteria	p__Patescibacteria	c__Saccharimonadia	o__Saccharimonadales	f__Saccharimonadaceae	g__unclassified_mgs_1187	s__unclassified_mgs_1187
rs34569988	10	125793866	T	C	-0.1124	0.02277	24.3673	8.569e-07	0.3196	1915	k__Bacteria|p__Patescibacteria|c__Saccharimonadia|o__Saccharimonadales|f__Saccharimonadaceae|g__unclassified_mgs_1187|s__unclassified_mgs_1187	k__Bacteria	p__Patescibacteria	c__Saccharimonadia	o__Saccharimonadales	f__Saccharimonadaceae	g__unclassified_mgs_1187	s__unclassified_mgs_1187
rs2343582	16	6009546	C	T	-0.1176	0.02251	27.2938	1.942e-07	0.3086	1906	k__Bacteria|p__Firmicutes|c__Bacilli|o__Lactobacillales|f__Streptococcaceae|g__Streptococcus|s__unclassified_mgs_1713	k__Bacteria	p__Firmicutes	c__Bacilli	o__Lactobacillales	f__Streptococcaceae	g__Streptococcus	s__unclassified_mgs_1713
rs2344347	11	6191467	T	A	-0.1075	0.02264	22.5457	2.216e-06	0.4125	1889	k__Bacteria|p__Actinobacteriota|c__Actinobacteria|o__Actinomycetales|f__Actinomycetaceae|g__Pauljensenia|s__Pauljensenia_sp000411415_mgs_3261	k__Bacteria	p__Actinobacteriota	c__Actinobacteria	o__Actinomycetales	f__Actinomycetaceae	g__Pauljensenia	s__Pauljensenia_sp000411415_mgs_3261
rs2363525	3	24930352	G	A	0.1043	0.02271	21.0928	4.685e-06	0.4619	1898	k__Bacteria|p__Fusobacteriota|c__Fusobacteriia|o__Fusobacteriales|f__Fusobacteriaceae|g__Fusobacterium|s__Fusobacterium_periodonticum_C_mgs_3054	k__Bacteria	p__Fusobacteriota	c__Fusobacteriia	o__Fusobacteriales	f__Fusobacteriaceae	g__Fusobacterium	s__Fusobacterium_periodonticum_C_mgs_3054
rs2366471	10	126267974	T	C	0.1043	0.02274	21.0372	4.826e-06	0.4308	1902	k__Bacteria|p__Firmicutes|c__Bacilli|o__Erysipelotrichales|f__Erysipelotrichaceae|g__Solobacterium|s__unclassified_mgs_1082	k__Bacteria	p__Firmicutes	c__Bacilli	o__Erysipelotrichales	f__Erysipelotrichaceae	g__Solobacterium	s__unclassified_mgs_1082
rs2683122	15	35732603	C	A	-0.1157	0.02276	25.8418	4.05e-07	0.3721	1902	k__Bacteria|p__Firmicutes|c__Bacilli|o__Erysipelotrichales|f__Erysipelotrichaceae|g__Solobacterium|s__unclassified_mgs_1082	k__Bacteria	p__Firmicutes	c__Bacilli	o__Erysipelotrichales	f__Erysipelotrichaceae	g__Solobacterium	s__unclassified_mgs_1082
rs75825246	3	13513387	C	T	0.1068	0.02274	22.0578	2.877e-06	0.4167	1902	k__Bacteria|p__Firmicutes|c__Bacilli|o__Erysipelotrichales|f__Erysipelotrichaceae|g__Solobacterium|s__unclassified_mgs_1082	k__Bacteria	p__Firmicutes	c__Bacilli	o__Erysipelotrichales	f__Erysipelotrichaceae	g__Solobacterium	s__unclassified_mgs_1082
rs2366479	10	126229126	T	C	0.1082	0.02284	22.442	2.34e-06	0.3762	1898	k__Bacteria|p__Firmicutes|c__Clostridia|o__Lachnospirales|f__Lachnospiraceae|g__Catonella	k__Bacteria	p__Firmicutes	c__Clostridia	o__Lachnospirales	f__Lachnospiraceae	g__Catonella	NA
rs57874704	2	5909298	G	C	0.1159	0.02297	25.4592	4.895e-07	0.3439	1898	k__Bacteria|p__Firmicutes|c__Clostridia|o__Lachnospirales|f__Lachnospiraceae|g__Catonella	k__Bacteria	p__Firmicutes	c__Clostridia	o__Lachnospirales	f__Lachnospiraceae	g__Catonella	NA
rs2367881	10	25743226	T	A	0.1123	0.02271	24.4526	8.34e-07	0.3363	1905	k__Bacteria|p__Firmicutes|c__Bacilli|o__Erysipelotrichales|f__Erysipelotrichaceae|g__Solobacterium|s__unclassified_mgs_2241	k__Bacteria	p__Firmicutes	c__Bacilli	o__Erysipelotrichales	f__Erysipelotrichaceae	g__Solobacterium	s__unclassified_mgs_2241
rs4845955	1	10745357	C	T	-0.1166	0.0227	26.3843	3.063e-07	0.2668	1905	k__Bacteria|p__Firmicutes|c__Bacilli|o__Erysipelotrichales|f__Erysipelotrichaceae|g__Solobacterium|s__unclassified_mgs_2241	k__Bacteria	p__Firmicutes	c__Bacilli	o__Erysipelotrichales	f__Erysipelotrichaceae	g__Solobacterium	s__unclassified_mgs_2241
rs2391966	13	111640738	T	C	-0.1131	0.02268	24.8679	6.684e-07	0.4997	1900	k__Bacteria|p__Firmicutes|c__Bacilli|o__Erysipelotrichales|f__Erysipelotrichaceae|g__Solobacterium|s__unclassified_mgs_1869	k__Bacteria	p__Firmicutes	c__Bacilli	o__Erysipelotrichales	f__Erysipelotrichaceae	g__Solobacterium	s__unclassified_mgs_1869
rs4142560	6	104532603	T	G	0.1062	0.02264	22.0037	2.908e-06	0.4496	1900	k__Bacteria|p__Firmicutes|c__Bacilli|o__Erysipelotrichales|f__Erysipelotrichaceae|g__Solobacterium|s__unclassified_mgs_1869	k__Bacteria	p__Firmicutes	c__Bacilli	o__Erysipelotrichales	f__Erysipelotrichaceae	g__Solobacterium	s__unclassified_mgs_1869
rs2392991	10	56195169	A	C	0.1154	0.02307	25.0217	6.23e-07	0.4687	1853	k__Bacteria|p__Patescibacteria|c__Saccharimonadia|o__Saccharimonadales|f__Saccharimonadaceae|g__TM7x|s__unclassified_mgs_2319	k__Bacteria	p__Patescibacteria	c__Saccharimonadia	o__Saccharimonadales	f__Saccharimonadaceae	g__TM7x	s__unclassified_mgs_2319
rs2392992	10	56195809	T	C	0.1075	0.02292	21.9982	2.905e-06	0.4337	1862	k__Bacteria|p__Patescibacteria|c__Saccharimonadia|o__Saccharimonadales|f__Saccharimonadaceae|g__TM7x|s__unclassified_mgs_1091	k__Bacteria	p__Patescibacteria	c__Saccharimonadia	o__Saccharimonadales	f__Saccharimonadaceae	g__TM7x	s__unclassified_mgs_1091
rs2395628	6	35505475	T	C	-0.1068	0.02283	21.8842	3.071e-06	0.4201	1897	k__Bacteria|p__Patescibacteria|c__Saccharimonadia|o__Saccharimonadales|f__Saccharimonadaceae|g__unclassified_mgs_1773|s__unclassified_mgs_1773	k__Bacteria	p__Patescibacteria	c__Saccharimonadia	o__Saccharimonadales	f__Saccharimonadaceae	g__unclassified_mgs_1773	s__unclassified_mgs_1773
rs2397374	16	55094538	C	T	-0.1048	0.02234	22.0068	2.942e-06	0.4974	1911	k__Bacteria|p__Firmicutes|c__Bacilli|o__Lactobacillales|f__Streptococcaceae|g__Streptococcus|s__Streptococcus_mitis_C_mgs_657	k__Bacteria	p__Firmicutes	c__Bacilli	o__Lactobacillales	f__Streptococcaceae	g__Streptococcus	s__Streptococcus_mitis_C_mgs_657
rs2397374	16	55094538	C	T	-0.1124	0.02258	24.7791	6.945e-07	0.4974	1909	k__Bacteria|p__Firmicutes|c__Bacilli|o__Lactobacillales|f__Streptococcaceae|g__Streptococcus|s__unclassified_mgs_3281	k__Bacteria	p__Firmicutes	c__Bacilli	o__Lactobacillales	f__Streptococcaceae	g__Streptococcus	s__unclassified_mgs_3281
rs2397374	16	55094538	C	T	-0.1107	0.02243	24.3577	8.688e-07	0.4974	1911	k__Bacteria|p__Firmicutes|c__Bacilli|o__Lactobacillales|f__Streptococcaceae|g__Streptococcus|s__unclassified_mgs_1155	k__Bacteria	p__Firmicutes	c__Bacilli	o__Lactobacillales	f__Streptococcaceae	g__Streptococcus	s__unclassified_mgs_1155
rs2398796	7	131601522	A	C	-0.1247	0.02284	29.8085	5.399e-08	0.2701	1868	k__Bacteria|p__Bacteroidota|c__Bacteroidia|o__Bacteroidales|f__Bacteroidaceae|g__Prevotella|s__unclassified_mgs_2383	k__Bacteria	p__Bacteroidota	c__Bacteroidia	o__Bacteroidales	f__Bacteroidaceae	g__Prevotella	s__unclassified_mgs_2383
rs2409469	21	33048513	T	C	-0.1119	0.02255	24.6245	7.634e-07	0.336	1896	k__Bacteria|p__Actinobacteriota|c__Actinobacteria|o__Actinomycetales|f__Actinomycetaceae|g__Pauljensenia|s__Pauljensenia_keddieii_mgs_546	k__Bacteria	p__Actinobacteriota	c__Actinobacteria	o__Actinomycetales	f__Actinomycetaceae	g__Pauljensenia	s__Pauljensenia_keddieii_mgs_546
rs2412005	15	101227386	A	T	0.1148	0.0229	25.1312	5.805e-07	0.3585	1896	k__Bacteria|p__Fusobacteriota|c__Fusobacteriia|o__Fusobacteriales|f__Leptotrichiaceae|g__Leptotrichia|s__Leptotrichia_hofstadii_mgs_512	k__Bacteria	p__Fusobacteriota	c__Fusobacteriia	o__Fusobacteriales	f__Leptotrichiaceae	g__Leptotrichia	s__Leptotrichia_hofstadii_mgs_512
rs2412005	15	101227386	A	T	0.1135	0.02271	24.978	6.269e-07	0.3585	1904	k__Bacteria|p__Fusobacteriota|c__Fusobacteriia|o__Fusobacteriales|f__Leptotrichiaceae|g__Leptotrichia	k__Bacteria	p__Fusobacteriota	c__Fusobacteriia	o__Fusobacteriales	f__Leptotrichiaceae	g__Leptotrichia	NA
rs2414	7	151213556	C	T	-0.1182	0.0229	26.6418	2.699e-07	0.3057	1899	k__Bacteria|p__Actinobacteriota|c__Actinobacteria|o__Propionibacteriales|f__Propionibacteriaceae|g__Cutibacterium	k__Bacteria	p__Actinobacteriota	c__Actinobacteria	o__Propionibacteriales	f__Propionibacteriaceae	g__Cutibacterium	NA
rs4669926	2	13528422	G	T	0.1076	0.023	21.8861	3.124e-06	0.4272	1899	k__Bacteria|p__Actinobacteriota|c__Actinobacteria|o__Propionibacteriales|f__Propionibacteriaceae|g__Cutibacterium	k__Bacteria	p__Actinobacteriota	c__Actinobacteria	o__Propionibacteriales	f__Propionibacteriaceae	g__Cutibacterium	NA
rs2416038	14	47297960	C	T	0.1156	0.02254	26.3032	3.213e-07	0.4538	1906	k__Bacteria|p__Firmicutes|c__Bacilli|o__Lactobacillales|f__Aerococcaceae|g__Granulicatella|s__unclassified_mgs_2631	k__Bacteria	p__Firmicutes	c__Bacilli	o__Lactobacillales	f__Aerococcaceae	g__Granulicatella	s__unclassified_mgs_2631
rs4485307	15	27999314	A	G	0.1049	0.0228	21.1681	4.511e-06	0.399	1906	k__Bacteria|p__Firmicutes|c__Bacilli|o__Lactobacillales|f__Aerococcaceae|g__Granulicatella|s__unclassified_mgs_2631	k__Bacteria	p__Firmicutes	c__Bacilli	o__Lactobacillales	f__Aerococcaceae	g__Granulicatella	s__unclassified_mgs_2631
rs9392247	6	8987630	T	C	0.107	0.02249	22.6354	2.104e-06	0.3856	1906	k__Bacteria|p__Firmicutes|c__Bacilli|o__Lactobacillales|f__Aerococcaceae|g__Granulicatella|s__unclassified_mgs_2631	k__Bacteria	p__Firmicutes	c__Bacilli	o__Lactobacillales	f__Aerococcaceae	g__Granulicatella	s__unclassified_mgs_2631
rs2418076	9	110251071	C	T	0.1088	0.02337	21.6741	3.44e-06	0.3943	1837	k__Bacteria|p__Patescibacteria|c__Saccharimonadia|o__Saccharimonadales|f__Saccharimonadaceae|g__TM7x|s__unclassified_mgs_1235	k__Bacteria	p__Patescibacteria	c__Saccharimonadia	o__Saccharimonadales	f__Saccharimonadaceae	g__TM7x	s__unclassified_mgs_1235
rs6123359	20	54098167	A	G	0.1068	0.02331	20.9922	4.9e-06	0.4546	1837	k__Bacteria|p__Patescibacteria|c__Saccharimonadia|o__Saccharimonadales|f__Saccharimonadaceae|g__TM7x|s__unclassified_mgs_1235	k__Bacteria	p__Patescibacteria	c__Saccharimonadia	o__Saccharimonadales	f__Saccharimonadaceae	g__TM7x	s__unclassified_mgs_1235
rs6711520	2	35777899	T	G	-0.1222	0.02331	27.4826	1.761e-07	0.2413	1837	k__Bacteria|p__Patescibacteria|c__Saccharimonadia|o__Saccharimonadales|f__Saccharimonadaceae|g__TM7x|s__unclassified_mgs_1235	k__Bacteria	p__Patescibacteria	c__Saccharimonadia	o__Saccharimonadales	f__Saccharimonadaceae	g__TM7x	s__unclassified_mgs_1235
rs78161631	19	38442814	T	C	-0.1146	0.02328	24.2328	9.217e-07	0.3569	1837	k__Bacteria|p__Patescibacteria|c__Saccharimonadia|o__Saccharimonadales|f__Saccharimonadaceae|g__TM7x|s__unclassified_mgs_1235	k__Bacteria	p__Patescibacteria	c__Saccharimonadia	o__Saccharimonadales	f__Saccharimonadaceae	g__TM7x	s__unclassified_mgs_1235
rs7974569	12	12809149	G	A	0.1092	0.02341	21.7592	3.315e-06	0.4637	1837	k__Bacteria|p__Patescibacteria|c__Saccharimonadia|o__Saccharimonadales|f__Saccharimonadaceae|g__TM7x|s__unclassified_mgs_1235	k__Bacteria	p__Patescibacteria	c__Saccharimonadia	o__Saccharimonadales	f__Saccharimonadaceae	g__TM7x	s__unclassified_mgs_1235
rs2425871	20	46331358	T	C	0.1092	0.02243	23.7021	1.23e-06	0.4841	1886	k__Bacteria|p__Proteobacteria|c__Gammaproteobacteria|o__Burkholderiales|f__Neisseriaceae|g__Neisseria|s__Neisseria_meningitidis_A_mgs_552	k__Bacteria	p__Proteobacteria	c__Gammaproteobacteria	o__Burkholderiales	f__Neisseriaceae	g__Neisseria	s__Neisseria_meningitidis_A_mgs_552
rs9986975	7	21379648	G	A	-0.1183	0.02238	27.9415	1.392e-07	0.4525	1886	k__Bacteria|p__Proteobacteria|c__Gammaproteobacteria|o__Burkholderiales|f__Neisseriaceae|g__Neisseria|s__Neisseria_meningitidis_A_mgs_552	k__Bacteria	p__Proteobacteria	c__Gammaproteobacteria	o__Burkholderiales	f__Neisseriaceae	g__Neisseria	s__Neisseria_meningitidis_A_mgs_552
rs2437992	12	17609391	T	G	-0.1168	0.0227	26.4749	2.947e-07	0.3736	1892	k__Bacteria|p__Actinobacteriota|c__Actinobacteria|o__Actinomycetales|f__Actinomycetaceae|g__Pauljensenia|s__unclassified_mgs_3205	k__Bacteria	p__Actinobacteriota	c__Actinobacteria	o__Actinomycetales	f__Actinomycetaceae	g__Pauljensenia	s__unclassified_mgs_3205
rs2448227	12	77984335	T	C	0.1244	0.02218	31.457	2.376e-08	0.2982	1851	k__Bacteria|p__Proteobacteria|c__Gammaproteobacteria|o__Burkholderiales|f__Burkholderiaceae|g__Dakarella	k__Bacteria	p__Proteobacteria	c__Gammaproteobacteria	o__Burkholderiales	f__Burkholderiaceae	g__Dakarella	NA
rs245150	5	32080221	G	A	-0.106	0.02269	21.8244	3.154e-06	0.4786	1896	k__Bacteria|p__Proteobacteria|c__Gammaproteobacteria|o__Enterobacterales|f__Pasteurellaceae|g__Aggregatibacter|s__Aggregatibacter_sp000466335_mgs_2575	k__Bacteria	p__Proteobacteria	c__Gammaproteobacteria	o__Enterobacterales	f__Pasteurellaceae	g__Aggregatibacter	s__Aggregatibacter_sp000466335_mgs_2575
rs2469765	8	22557381	T	C	-0.1049	0.0229	20.9836	4.964e-06	0.4948	1885	k__Bacteria|p__Firmicutes|c__Bacilli|o__Erysipelotrichales|f__Erysipelotrichaceae|g__Solobacterium|s__unclassified_mgs_2620	k__Bacteria	p__Firmicutes	c__Bacilli	o__Erysipelotrichales	f__Erysipelotrichaceae	g__Solobacterium	s__unclassified_mgs_2620
rs673693	3	125140638	C	T	-0.118	0.02289	26.5749	2.826e-07	0.3366	1885	k__Bacteria|p__Firmicutes|c__Bacilli|o__Erysipelotrichales|f__Erysipelotrichaceae|g__Solobacterium|s__unclassified_mgs_2620	k__Bacteria	p__Firmicutes	c__Bacilli	o__Erysipelotrichales	f__Erysipelotrichaceae	g__Solobacterium	s__unclassified_mgs_2620
rs2472494	9	104933258	C	T	-0.1152	0.02281	25.5067	4.82e-07	0.4752	1895	k__Bacteria|p__Patescibacteria|c__Saccharimonadia|o__Saccharimonadales|f__Saccharimonadaceae|g__TM7x|s__unclassified_mgs_1394	k__Bacteria	p__Patescibacteria	c__Saccharimonadia	o__Saccharimonadales	f__Saccharimonadaceae	g__TM7x	s__unclassified_mgs_1394
rs4885201	13	54579883	G	A	0.1071	0.02282	22.0266	2.906e-06	0.4574	1895	k__Bacteria|p__Patescibacteria|c__Saccharimonadia|o__Saccharimonadales|f__Saccharimonadaceae|g__TM7x|s__unclassified_mgs_1394	k__Bacteria	p__Patescibacteria	c__Saccharimonadia	o__Saccharimonadales	f__Saccharimonadaceae	g__TM7x	s__unclassified_mgs_1394
rs7681411	4	88495492	C	T	-0.105	0.02283	21.1527	4.517e-06	0.4663	1895	k__Bacteria|p__Patescibacteria|c__Saccharimonadia|o__Saccharimonadales|f__Saccharimonadaceae|g__TM7x|s__unclassified_mgs_1394	k__Bacteria	p__Patescibacteria	c__Saccharimonadia	o__Saccharimonadales	f__Saccharimonadaceae	g__TM7x	s__unclassified_mgs_1394
rs250933	2	234098847	A	G	-0.1104	0.02248	24.1182	9.717e-07	0.3211	1904	k__Bacteria|p__Proteobacteria|c__Gammaproteobacteria|o__Enterobacterales|f__Pasteurellaceae|g__Haemophilus|s__unclassified_mgs_2638	k__Bacteria	p__Proteobacteria	c__Gammaproteobacteria	o__Enterobacterales	f__Pasteurellaceae	g__Haemophilus	s__unclassified_mgs_2638
rs4877174	9	80457929	G	A	0.1036	0.0225	21.2009	4.374e-06	0.4715	1904	k__Bacteria|p__Proteobacteria|c__Gammaproteobacteria|o__Enterobacterales|f__Pasteurellaceae|g__Haemophilus|s__unclassified_mgs_2638	k__Bacteria	p__Proteobacteria	c__Gammaproteobacteria	o__Enterobacterales	f__Pasteurellaceae	g__Haemophilus	s__unclassified_mgs_2638
rs2520459	7	18480053	C	T	-0.1083	0.02251	23.1476	1.611e-06	0.435	1896	k__Bacteria|p__Firmicutes|c__Bacilli|o__Lactobacillales|f__Streptococcaceae|g__Streptococcus|s__unclassified_mgs_3344	k__Bacteria	p__Firmicutes	c__Bacilli	o__Lactobacillales	f__Streptococcaceae	g__Streptococcus	s__unclassified_mgs_3344
rs260791	3	171500063	C	T	0.1092	0.02257	23.409	1.426e-06	0.3405	1896	k__Bacteria|p__Firmicutes|c__Bacilli|o__Lactobacillales|f__Streptococcaceae|g__Streptococcus|s__unclassified_mgs_3344	k__Bacteria	p__Firmicutes	c__Bacilli	o__Lactobacillales	f__Streptococcaceae	g__Streptococcus	s__unclassified_mgs_3344
rs2551842	12	115836297	G	A	-0.1092	0.02326	22.0407	2.848e-06	0.3559	1839	k__Bacteria|p__Patescibacteria|c__Saccharimonadia|o__Saccharimonadales|f__Saccharimonadaceae|g__unclassified_mgs_2172	k__Bacteria	p__Patescibacteria	c__Saccharimonadia	o__Saccharimonadales	f__Saccharimonadaceae	g__unclassified_mgs_2172	NA
rs272667	7	24126861	A	G	0.1142	0.02322	24.1884	9.455e-07	0.3373	1839	k__Bacteria|p__Patescibacteria|c__Saccharimonadia|o__Saccharimonadales|f__Saccharimonadaceae|g__unclassified_mgs_2172	k__Bacteria	p__Patescibacteria	c__Saccharimonadia	o__Saccharimonadales	f__Saccharimonadaceae	g__unclassified_mgs_2172	NA
rs74155229	1	208248264	T	C	-0.1101	0.0234	22.1382	2.735e-06	0.4791	1839	k__Bacteria|p__Patescibacteria|c__Saccharimonadia|o__Saccharimonadales|f__Saccharimonadaceae|g__unclassified_mgs_2172	k__Bacteria	p__Patescibacteria	c__Saccharimonadia	o__Saccharimonadales	f__Saccharimonadaceae	g__unclassified_mgs_2172	NA
rs270895	7	137682052	T	C	0.1061	0.02259	22.0596	2.829e-06	0.4078	1903	k__Bacteria|p__Actinobacteriota|c__Actinobacteria|o__Actinomycetales|f__Actinomycetaceae|g__Pauljensenia|s__unclassified_mgs_1989	k__Bacteria	p__Actinobacteriota	c__Actinobacteria	o__Actinomycetales	f__Actinomycetaceae	g__Pauljensenia	s__unclassified_mgs_1989
rs73547069	19	41163234	G	A	0.1163	0.02264	26.388	3.079e-07	0.3	1903	k__Bacteria|p__Actinobacteriota|c__Actinobacteria|o__Actinomycetales|f__Actinomycetaceae|g__Pauljensenia|s__unclassified_mgs_1989	k__Bacteria	p__Actinobacteriota	c__Actinobacteria	o__Actinomycetales	f__Actinomycetaceae	g__Pauljensenia	s__unclassified_mgs_1989
rs256841	5	156495358	G	A	0.109	0.02282	22.8151	1.913e-06	0.4345	1901	k__Bacteria|p__Actinobacteriota|c__Actinobacteria|o__Actinomycetales|f__Actinomycetaceae|g__Pauljensenia|s__unclassified_mgs_2911	k__Bacteria	p__Actinobacteriota	c__Actinobacteria	o__Actinomycetales	f__Actinomycetaceae	g__Pauljensenia	s__unclassified_mgs_2911
rs256845	5	156493237	T	C	-0.1066	0.02219	23.0781	1.688e-06	0.4144	1898	k__Bacteria|p__Fusobacteriota|c__Fusobacteriia|o__Fusobacteriales|f__Leptotrichiaceae|g__Leptotrichia_A|s__Leptotrichia_A_sp001274535_mgs_2191	k__Bacteria	p__Fusobacteriota	c__Fusobacteriia	o__Fusobacteriales	f__Leptotrichiaceae	g__Leptotrichia_A	s__Leptotrichia_A_sp001274535_mgs_2191
rs256845	5	156493237	T	C	0.1053	0.02271	21.4992	3.79e-06	0.4144	1905	k__Bacteria|p__Actinobacteriota|c__Actinobacteria|o__Actinomycetales|f__Actinomycetaceae|g__Pauljensenia|s__Pauljensenia_sp000278725_mgs_1440	k__Bacteria	p__Actinobacteriota	c__Actinobacteria	o__Actinomycetales	f__Actinomycetaceae	g__Pauljensenia	s__Pauljensenia_sp000278725_mgs_1440
rs2575203	6	79484338	C	A	-0.1124	0.02254	24.8671	6.698e-07	0.378	1856	k__Bacteria|p__Firmicutes|c__Bacilli|o__Erysipelotrichales|f__Erysipelotrichaceae|g__Solobacterium|s__unclassified_mgs_1901	k__Bacteria	p__Firmicutes	c__Bacilli	o__Erysipelotrichales	f__Erysipelotrichaceae	g__Solobacterium	s__unclassified_mgs_1901
rs2575453	4	42683741	C	A	-0.1119	0.02228	25.2249	5.556e-07	0.4752	1891	k__Bacteria|p__Proteobacteria|c__Gammaproteobacteria|o__Burkholderiales|f__Neisseriaceae|g__Neisseria|s__unclassified_mgs_2855	k__Bacteria	p__Proteobacteria	c__Gammaproteobacteria	o__Burkholderiales	f__Neisseriaceae	g__Neisseria	s__unclassified_mgs_2855
rs2586546	17	69455764	G	A	0.1039	0.02269	20.9682	4.942e-06	0.4413	1906	k__Bacteria|p__Actinobacteriota|c__Actinobacteria|o__Actinomycetales|f__Actinomycetaceae|g__Actinomyces|s__Actinomyces_oris_D_mgs_691	k__Bacteria	p__Actinobacteriota	c__Actinobacteria	o__Actinomycetales	f__Actinomycetaceae	g__Actinomyces	s__Actinomyces_oris_D_mgs_691
rs258952	5	92719488	C	T	-0.1095	0.02233	24.0464	1.008e-06	0.4747	1909	k__Bacteria|p__Bacteroidota|c__Bacteroidia|o__Flavobacteriales|f__Weeksellaceae|g__unclassified_mgs_30|s__unclassified_mgs_30	k__Bacteria	p__Bacteroidota	c__Bacteroidia	o__Flavobacteriales	f__Weeksellaceae	g__unclassified_mgs_30	s__unclassified_mgs_30
rs3856264	1	157508206	T	C	0.1115	0.02216	25.3169	5.324e-07	0.3995	1909	k__Bacteria|p__Bacteroidota|c__Bacteroidia|o__Flavobacteriales|f__Weeksellaceae|g__unclassified_mgs_30|s__unclassified_mgs_30	k__Bacteria	p__Bacteroidota	c__Bacteroidia	o__Flavobacteriales	f__Weeksellaceae	g__unclassified_mgs_30	s__unclassified_mgs_30
rs2591783	5	62769193	G	A	-0.1057	0.02289	21.3235	4.129e-06	0.4332	1895	k__Bacteria|p__Bacteroidota|c__Bacteroidia|o__Bacteroidales|f__Bacteroidaceae|g__Prevotella|s__Prevotella_multisaccharivorax_mgs_669	k__Bacteria	p__Bacteroidota	c__Bacteroidia	o__Bacteroidales	f__Bacteroidaceae	g__Prevotella	s__Prevotella_multisaccharivorax_mgs_669
rs2605200	5	115415713	G	T	0.1079	0.02244	23.1205	1.639e-06	0.3846	1907	k__Bacteria|p__Bacteroidota|c__Bacteroidia|o__Flavobacteriales|f__Flavobacteriaceae|g__Capnocytophaga|s__Capnocytophaga_sp000466425_mgs_504	k__Bacteria	p__Bacteroidota	c__Bacteroidia	o__Flavobacteriales	f__Flavobacteriaceae	g__Capnocytophaga	s__Capnocytophaga_sp000466425_mgs_504
rs2606781	3	5105851	A	T	0.1223	0.02255	29.4144	6.651e-08	0.3486	1900	k__Bacteria|p__Bacteroidota|c__Bacteroidia|o__Bacteroidales|f__Bacteroidaceae|g__F0040|s__F0040_sp000318095_mgs_3347	k__Bacteria	p__Bacteroidota	c__Bacteroidia	o__Bacteroidales	f__Bacteroidaceae	g__F0040	s__F0040_sp000318095_mgs_3347
rs4732986	8	29628411	C	A	0.1073	0.02266	22.4223	2.354e-06	0.4692	1900	k__Bacteria|p__Bacteroidota|c__Bacteroidia|o__Bacteroidales|f__Bacteroidaceae|g__F0040|s__F0040_sp000318095_mgs_3347	k__Bacteria	p__Bacteroidota	c__Bacteroidia	o__Bacteroidales	f__Bacteroidaceae	g__F0040	s__F0040_sp000318095_mgs_3347
rs2607662	8	102256555	C	T	-0.1062	0.0227	21.8876	3.107e-06	0.4854	1894	k__Bacteria|p__Firmicutes|c__Bacilli|o__Erysipelotrichales|f__Erysipelotrichaceae|g__Solobacterium|s__unclassified_mgs_3390	k__Bacteria	p__Firmicutes	c__Bacilli	o__Erysipelotrichales	f__Erysipelotrichaceae	g__Solobacterium	s__unclassified_mgs_3390
rs4606764	17	6220326	A	G	-0.1055	0.0227	21.6	3.568e-06	0.4021	1894	k__Bacteria|p__Firmicutes|c__Bacilli|o__Erysipelotrichales|f__Erysipelotrichaceae|g__Solobacterium|s__unclassified_mgs_3390	k__Bacteria	p__Firmicutes	c__Bacilli	o__Erysipelotrichales	f__Erysipelotrichaceae	g__Solobacterium	s__unclassified_mgs_3390
rs4719813	7	25431111	C	T	-0.107	0.02278	22.0628	2.848e-06	0.4397	1894	k__Bacteria|p__Firmicutes|c__Bacilli|o__Erysipelotrichales|f__Erysipelotrichaceae|g__Solobacterium|s__unclassified_mgs_3390	k__Bacteria	p__Firmicutes	c__Bacilli	o__Erysipelotrichales	f__Erysipelotrichaceae	g__Solobacterium	s__unclassified_mgs_3390
rs2611347	8	60151307	C	T	-0.1093	0.02274	23.1025	1.646e-06	0.4403	1840	k__Bacteria|p__Firmicutes|c__Bacilli|o__Lactobacillales|f__Streptococcaceae|g__Streptococcus|s__unclassified_mgs_2206	k__Bacteria	p__Firmicutes	c__Bacilli	o__Lactobacillales	f__Streptococcaceae	g__Streptococcus	s__unclassified_mgs_2206
rs2623343	3	99417165	C	T	-0.1094	0.02263	23.3704	1.442e-06	0.3269	1897	k__Bacteria|p__Proteobacteria|c__Gammaproteobacteria|o__Enterobacterales|f__Pasteurellaceae|g__Haemophilus_D	k__Bacteria	p__Proteobacteria	c__Gammaproteobacteria	o__Enterobacterales	f__Pasteurellaceae	g__Haemophilus_D	NA
rs45622340	11	115198255	T	A	-0.1051	0.02269	21.4554	3.843e-06	0.3969	1897	k__Bacteria|p__Proteobacteria|c__Gammaproteobacteria|o__Enterobacterales|f__Pasteurellaceae|g__Haemophilus_D	k__Bacteria	p__Proteobacteria	c__Gammaproteobacteria	o__Enterobacterales	f__Pasteurellaceae	g__Haemophilus_D	NA
rs530703	20	64131533	C	T	-0.1052	0.02265	21.5722	3.596e-06	0.4193	1897	k__Bacteria|p__Proteobacteria|c__Gammaproteobacteria|o__Enterobacterales|f__Pasteurellaceae|g__Haemophilus_D	k__Bacteria	p__Proteobacteria	c__Gammaproteobacteria	o__Enterobacterales	f__Pasteurellaceae	g__Haemophilus_D	NA
rs2623343	3	99417165	C	T	-0.111	0.02257	24.187	9.555e-07	0.3269	1895	k__Bacteria|p__Proteobacteria|c__Gammaproteobacteria|o__Enterobacterales|f__Pasteurellaceae|g__Haemophilus_D|s__Haemophilus_D_parainfluenzae_A_mgs_2988	k__Bacteria	p__Proteobacteria	c__Gammaproteobacteria	o__Enterobacterales	f__Pasteurellaceae	g__Haemophilus_D	s__Haemophilus_D_parainfluenzae_A_mgs_2988
rs9265878	6	31345256	A	G	-0.1184	0.02436	23.6237	1.279e-06	0.3392	1895	k__Bacteria|p__Proteobacteria|c__Gammaproteobacteria|o__Enterobacterales|f__Pasteurellaceae|g__Haemophilus_D|s__Haemophilus_D_parainfluenzae_A_mgs_2988	k__Bacteria	p__Proteobacteria	c__Gammaproteobacteria	o__Enterobacterales	f__Pasteurellaceae	g__Haemophilus_D	s__Haemophilus_D_parainfluenzae_A_mgs_2988
rs2626119	6	124316934	A	G	0.1146	0.02203	27.0608	2.203e-07	0.4619	1904	k__Bacteria|p__Firmicutes|c__Clostridia|o__Lachnospirales|f__Lachnospiraceae|g__Catonella|s__unclassified_mgs_2784	k__Bacteria	p__Firmicutes	c__Clostridia	o__Lachnospirales	f__Lachnospiraceae	g__Catonella	s__unclassified_mgs_2784
rs4547381	17	34653323	C	A	0.1088	0.02214	24.1492	9.6e-07	0.4432	1900	k__Bacteria|p__Firmicutes|c__Clostridia|o__Lachnospirales|f__Lachnospiraceae|g__Catonella|s__unclassified_mgs_2784	k__Bacteria	p__Firmicutes	c__Clostridia	o__Lachnospirales	f__Lachnospiraceae	g__Catonella	s__unclassified_mgs_2784
rs2634900	4	136812441	A	C	0.106	0.02243	22.3333	2.486e-06	0.4313	1903	k__Bacteria|p__Proteobacteria|c__Gammaproteobacteria|o__Enterobacterales|f__Pasteurellaceae|g__Haemophilus_D|s__unclassified_mgs_3480	k__Bacteria	p__Proteobacteria	c__Gammaproteobacteria	o__Enterobacterales	f__Pasteurellaceae	g__Haemophilus_D	s__unclassified_mgs_3480
rs9265878	6	31345256	A	G	-0.1141	0.02423	22.175	2.689e-06	0.3392	1903	k__Bacteria|p__Proteobacteria|c__Gammaproteobacteria|o__Enterobacterales|f__Pasteurellaceae|g__Haemophilus_D|s__unclassified_mgs_3480	k__Bacteria	p__Proteobacteria	c__Gammaproteobacteria	o__Enterobacterales	f__Pasteurellaceae	g__Haemophilus_D	s__unclassified_mgs_3480
rs2635475	6	152155513	A	G	-0.1027	0.02229	21.2286	4.289e-06	0.4893	1906	k__Bacteria|p__Campylobacterota|c__Campylobacteria|o__Campylobacterales|f__Campylobacteraceae|g__Campylobacter_A|s__unclassified_mgs_981	k__Bacteria	p__Campylobacterota	c__Campylobacteria	o__Campylobacterales	f__Campylobacteraceae	g__Campylobacter_A	s__unclassified_mgs_981
rs2635475	6	152155513	A	G	-0.1027	0.02228	21.2476	4.281e-06	0.4893	1907	k__Bacteria|p__Campylobacterota|c__Campylobacteria|o__Campylobacterales|f__Campylobacteraceae|g__Campylobacter_A|s__unclassified_mgs_1745	k__Bacteria	p__Campylobacterota	c__Campylobacteria	o__Campylobacterales	f__Campylobacteraceae	g__Campylobacter_A	s__unclassified_mgs_1745
rs2651620	3	124590491	A	G	0.1058	0.02234	22.4287	2.341e-06	0.494	1895	k__Bacteria|p__Firmicutes|c__Clostridia|o__Lachnospirales|f__Lachnospiraceae|g__Oribacterium|s__Oribacterium_sinus_mgs_3082	k__Bacteria	p__Firmicutes	c__Clostridia	o__Lachnospirales	f__Lachnospiraceae	g__Oribacterium	s__Oribacterium_sinus_mgs_3082
rs2671666	17	49459159	C	T	0.1116	0.02292	23.7082	1.204e-06	0.3324	1878	k__Bacteria|p__Patescibacteria|c__Saccharimonadia|o__Saccharimonadales|f__Saccharimonadaceae|g__TM7x|s__unclassified_mgs_1302	k__Bacteria	p__Patescibacteria	c__Saccharimonadia	o__Saccharimonadales	f__Saccharimonadaceae	g__TM7x	s__unclassified_mgs_1302
rs2676925	3	195019910	A	G	0.1164	0.02265	26.4101	3.054e-07	0.3394	1888	k__Bacteria|p__Proteobacteria|c__Gammaproteobacteria|o__Enterobacterales|f__Pasteurellaceae|g__Haemophilus_D|s__Haemophilus_D_parainfluenzae_A_mgs_3266	k__Bacteria	p__Proteobacteria	c__Gammaproteobacteria	o__Enterobacterales	f__Pasteurellaceae	g__Haemophilus_D	s__Haemophilus_D_parainfluenzae_A_mgs_3266
rs4961042	8	86044356	G	T	-0.1053	0.02252	21.8635	3.133e-06	0.4517	1906	k__Bacteria|p__Campylobacterota|c__Campylobacteria|o__Campylobacterales	k__Bacteria	p__Campylobacterota	c__Campylobacteria	o__Campylobacterales	NA	NA	NA
rs26948	5	60541236	T	C	-0.1125	0.02253	24.9335	6.497e-07	0.3013	1904	k__Bacteria|p__Firmicutes|c__Bacilli|o__Lactobacillales|f__Streptococcaceae|g__Streptococcus|s__unclassified_mgs_2066	k__Bacteria	p__Firmicutes	c__Bacilli	o__Lactobacillales	f__Streptococcaceae	g__Streptococcus	s__unclassified_mgs_2066
rs269482	2	183350848	G	A	0.1031	0.02199	21.982	2.968e-06	0.4804	1895	k__Bacteria|p__Campylobacterota|c__Campylobacteria|o__Campylobacterales|f__Campylobacteraceae|g__Campylobacter_A|s__unclassified_mgs_2155	k__Bacteria	p__Campylobacterota	c__Campylobacteria	o__Campylobacterales	f__Campylobacteraceae	g__Campylobacter_A	s__unclassified_mgs_2155
rs270895	7	137682052	T	C	0.1049	0.02269	21.3738	4.035e-06	0.4078	1898	k__Bacteria|p__Actinobacteriota|c__Actinobacteria|o__Actinomycetales|f__Actinomycetaceae|g__Pauljensenia|s__Pauljensenia_odontolyticus_C_mgs_240	k__Bacteria	p__Actinobacteriota	c__Actinobacteria	o__Actinomycetales	f__Actinomycetaceae	g__Pauljensenia	s__Pauljensenia_odontolyticus_C_mgs_240
rs57380766	6	97532407	T	G	0.1086	0.02275	22.7875	1.958e-06	0.465	1898	k__Bacteria|p__Actinobacteriota|c__Actinobacteria|o__Actinomycetales|f__Actinomycetaceae|g__Pauljensenia|s__Pauljensenia_odontolyticus_C_mgs_240	k__Bacteria	p__Actinobacteriota	c__Actinobacteria	o__Actinomycetales	f__Actinomycetaceae	g__Pauljensenia	s__Pauljensenia_odontolyticus_C_mgs_240
rs270897	7	137679740	T	C	0.1138	0.02234	25.9489	3.852e-07	0.4073	1884	k__Bacteria|p__Actinobacteriota|c__Actinobacteria|o__Actinomycetales|f__Actinomycetaceae|g__Pauljensenia|s__Pauljensenia_sp000308055_mgs_3250	k__Bacteria	p__Actinobacteriota	c__Actinobacteria	o__Actinomycetales	f__Actinomycetaceae	g__Pauljensenia	s__Pauljensenia_sp000308055_mgs_3250
rs6815684	4	18696915	A	G	-0.1042	0.02243	21.5813	3.583e-06	0.4253	1884	k__Bacteria|p__Actinobacteriota|c__Actinobacteria|o__Actinomycetales|f__Actinomycetaceae|g__Pauljensenia|s__Pauljensenia_sp000308055_mgs_3250	k__Bacteria	p__Actinobacteriota	c__Actinobacteria	o__Actinomycetales	f__Actinomycetaceae	g__Pauljensenia	s__Pauljensenia_sp000308055_mgs_3250
rs8111136	19	57277879	C	T	0.1141	0.02238	25.9927	3.839e-07	0.4052	1884	k__Bacteria|p__Actinobacteriota|c__Actinobacteria|o__Actinomycetales|f__Actinomycetaceae|g__Pauljensenia|s__Pauljensenia_sp000308055_mgs_3250	k__Bacteria	p__Actinobacteriota	c__Actinobacteria	o__Actinomycetales	f__Actinomycetaceae	g__Pauljensenia	s__Pauljensenia_sp000308055_mgs_3250
rs270904	7	137671905	T	C	-0.1092	0.02254	23.4713	1.379e-06	0.4305	1909	k__Bacteria|p__Fusobacteriota|c__Fusobacteriia|o__Fusobacteriales|f__Fusobacteriaceae|g__Fusobacterium|s__unclassified_mgs_1916	k__Bacteria	p__Fusobacteriota	c__Fusobacteriia	o__Fusobacteriales	f__Fusobacteriaceae	g__Fusobacterium	s__unclassified_mgs_1916
rs72813468	16	89997732	G	T	-0.1127	0.02257	24.9336	6.444e-07	0.4653	1909	k__Bacteria|p__Fusobacteriota|c__Fusobacteriia|o__Fusobacteriales|f__Fusobacteriaceae|g__Fusobacterium|s__unclassified_mgs_1916	k__Bacteria	p__Fusobacteriota	c__Fusobacteriia	o__Fusobacteriales	f__Fusobacteriaceae	g__Fusobacterium	s__unclassified_mgs_1916
rs9668910	12	97704823	G	T	0.1153	0.02251	26.2366	3.344e-07	0.2744	1909	k__Bacteria|p__Fusobacteriota|c__Fusobacteriia|o__Fusobacteriales|f__Fusobacteriaceae|g__Fusobacterium|s__unclassified_mgs_1916	k__Bacteria	p__Fusobacteriota	c__Fusobacteriia	o__Fusobacteriales	f__Fusobacteriaceae	g__Fusobacterium	s__unclassified_mgs_1916
rs2714346	6	7261648	T	G	-0.1087	0.02291	22.5117	2.27e-06	0.4799	1892	k__Bacteria|p__Patescibacteria|c__Saccharimonadia|o__Saccharimonadales|f__Saccharimonadaceae|g__TM7x|s__unclassified_mgs_1069	k__Bacteria	p__Patescibacteria	c__Saccharimonadia	o__Saccharimonadales	f__Saccharimonadaceae	g__TM7x	s__unclassified_mgs_1069
rs2716464	11	24729996	G	A	-0.105	0.02287	21.0788	4.718e-06	0.4146	1868	k__Bacteria|p__Patescibacteria|c__Saccharimonadia|o__Saccharimonadales|f__Saccharimonadaceae|g__TM7x|s__unclassified_mgs_1199	k__Bacteria	p__Patescibacteria	c__Saccharimonadia	o__Saccharimonadales	f__Saccharimonadaceae	g__TM7x	s__unclassified_mgs_1199
rs2738664	16	78465573	G	A	-0.1142	0.02275	25.1982	5.665e-07	0.295	1899	k__Bacteria|p__Campylobacterota|c__Campylobacteria|o__Campylobacterales|f__Campylobacteraceae|g__Campylobacter_A|s__unclassified_mgs_2225	k__Bacteria	p__Campylobacterota	c__Campylobacteria	o__Campylobacterales	f__Campylobacteraceae	g__Campylobacter_A	s__unclassified_mgs_2225
rs275479	5	6833683	G	A	-0.1042	0.02265	21.1641	4.438e-06	0.4347	1899	k__Bacteria|p__Actinobacteriota|c__Actinobacteria|o__Actinomycetales|f__Actinomycetaceae|g__Pauljensenia|s__Pauljensenia_sp000758755_mgs_2416	k__Bacteria	p__Actinobacteriota	c__Actinobacteria	o__Actinomycetales	f__Actinomycetaceae	g__Pauljensenia	s__Pauljensenia_sp000758755_mgs_2416
rs2804246	10	115556753	A	G	-0.1053	0.02273	21.4614	3.82e-06	0.4548	1905	k__Bacteria|p__Firmicutes|c__Clostridia|o__Lachnospirales|f__Lachnospiraceae|g__Johnsonella|s__Johnsonella_ignava_mgs_276	k__Bacteria	p__Firmicutes	c__Clostridia	o__Lachnospirales	f__Lachnospiraceae	g__Johnsonella	s__Johnsonella_ignava_mgs_276
rs2818168	1	93817790	A	C	0.1047	0.02276	21.1616	4.485e-06	0.4969	1895	k__Bacteria|p__Bacteroidota|c__Bacteroidia|o__Bacteroidales|f__UBA932|g__RC9|s__unclassified_mgs_2762	k__Bacteria	p__Bacteroidota	c__Bacteroidia	o__Bacteroidales	f__UBA932	g__RC9	s__unclassified_mgs_2762
rs6457933	6	36650491	T	C	0.107	0.02287	21.8895	3.121e-06	0.3922	1895	k__Bacteria|p__Bacteroidota|c__Bacteroidia|o__Bacteroidales|f__UBA932|g__RC9|s__unclassified_mgs_2762	k__Bacteria	p__Bacteroidota	c__Bacteroidia	o__Bacteroidales	f__UBA932	g__RC9	s__unclassified_mgs_2762
rs2825095	21	18772462	A	C	-0.1075	0.02269	22.4465	2.314e-06	0.3943	1900	k__Bacteria|p__Proteobacteria|c__Gammaproteobacteria|o__Enterobacterales|f__Pasteurellaceae|g__Haemophilus|s__unclassified_mgs_2129	k__Bacteria	p__Proteobacteria	c__Gammaproteobacteria	o__Enterobacterales	f__Pasteurellaceae	g__Haemophilus	s__unclassified_mgs_2129
rs2825532	21	19351131	G	A	-0.109	0.02258	23.3026	1.508e-06	0.4285	1914	k__Bacteria|p__Patescibacteria|c__Saccharimonadia|o__Saccharimonadales|f__Saccharimonadaceae|g__unclassified_mgs_985	k__Bacteria	p__Patescibacteria	c__Saccharimonadia	o__Saccharimonadales	f__Saccharimonadaceae	g__unclassified_mgs_985	NA
rs2830066	21	26121885	C	T	-0.1072	0.02274	22.2233	2.617e-06	0.3734	1903	k__Bacteria|p__Firmicutes|c__Bacilli|o__Lactobacillales|f__Aerococcaceae|g__Granulicatella|s__unclassified_mgs_1782	k__Bacteria	p__Firmicutes	c__Bacilli	o__Lactobacillales	f__Aerococcaceae	g__Granulicatella	s__unclassified_mgs_1782
rs8021097	14	79215771	G	A	0.1112	0.02278	23.8288	1.136e-06	0.3535	1903	k__Bacteria|p__Firmicutes|c__Bacilli|o__Lactobacillales|f__Aerococcaceae|g__Granulicatella|s__unclassified_mgs_1782	k__Bacteria	p__Firmicutes	c__Bacilli	o__Lactobacillales	f__Aerococcaceae	g__Granulicatella	s__unclassified_mgs_1782
rs8059735	16	60563476	G	A	0.1191	0.02262	27.7229	1.555e-07	0.3676	1903	k__Bacteria|p__Firmicutes|c__Bacilli|o__Lactobacillales|f__Aerococcaceae|g__Granulicatella|s__unclassified_mgs_1782	k__Bacteria	p__Firmicutes	c__Bacilli	o__Lactobacillales	f__Aerococcaceae	g__Granulicatella	s__unclassified_mgs_1782
rs2836316	21	38343867	C	T	0.1085	0.0228	22.6459	2.085e-06	0.4909	1892	k__Bacteria|p__Fusobacteriota|c__Fusobacteriia|o__Fusobacteriales|f__Fusobacteriaceae|g__Fusobacterium|s__unclassified_mgs_3441	k__Bacteria	p__Fusobacteriota	c__Fusobacteriia	o__Fusobacteriales	f__Fusobacteriaceae	g__Fusobacterium	s__unclassified_mgs_3441
rs33935352	7	124755256	A	G	0.1124	0.02293	24.0284	1.035e-06	0.4867	1892	k__Bacteria|p__Fusobacteriota|c__Fusobacteriia|o__Fusobacteriales|f__Fusobacteriaceae|g__Fusobacterium|s__unclassified_mgs_3441	k__Bacteria	p__Fusobacteriota	c__Fusobacteriia	o__Fusobacteriales	f__Fusobacteriaceae	g__Fusobacterium	s__unclassified_mgs_3441
rs2836319	21	38344679	G	T	0.1038	0.0226	21.0949	4.706e-06	0.4222	1903	k__Bacteria|p__Fusobacteriota|c__Fusobacteriia|o__Fusobacteriales|f__Fusobacteriaceae|g__Fusobacterium|s__Fusobacterium_periodonticum_C_mgs_3038	k__Bacteria	p__Fusobacteriota	c__Fusobacteriia	o__Fusobacteriales	f__Fusobacteriaceae	g__Fusobacterium	s__Fusobacterium_periodonticum_C_mgs_3038
rs728861	12	116646053	G	A	-0.1062	0.02256	22.1601	2.696e-06	0.4366	1904	k__Bacteria|p__Firmicutes|c__Bacilli|o__Lactobacillales|f__Streptococcaceae|g__Streptococcus|s__unclassified_mgs_387	k__Bacteria	p__Firmicutes	c__Bacilli	o__Lactobacillales	f__Streptococcaceae	g__Streptococcus	s__unclassified_mgs_387
rs883270	4	37802312	C	A	-0.1045	0.02267	21.2486	4.338e-06	0.4616	1904	k__Bacteria|p__Firmicutes|c__Bacilli|o__Lactobacillales|f__Streptococcaceae|g__Streptococcus|s__unclassified_mgs_387	k__Bacteria	p__Firmicutes	c__Bacilli	o__Lactobacillales	f__Streptococcaceae	g__Streptococcus	s__unclassified_mgs_387
rs28520260	8	14840320	G	A	0.118	0.02271	26.9979	2.249e-07	0.3251	1881	k__Bacteria|p__Spirochaetota|c__Spirochaetia|o__Treponematales|f__Treponemataceae|g__Treponema_B|s__Treponema_B_denticola_mgs_3534	k__Bacteria	p__Spirochaetota	c__Spirochaetia	o__Treponematales	f__Treponemataceae	g__Treponema_B	s__Treponema_B_denticola_mgs_3534
rs9668910	12	97704823	G	T	0.1326	0.02267	34.2124	5.789e-09	0.2744	1881	k__Bacteria|p__Spirochaetota|c__Spirochaetia|o__Treponematales|f__Treponemataceae|g__Treponema_B|s__Treponema_B_denticola_mgs_3534	k__Bacteria	p__Spirochaetota	c__Spirochaetia	o__Treponematales	f__Treponemataceae	g__Treponema_B	s__Treponema_B_denticola_mgs_3534
[truncated: 499 more rows]

## Sheet: Table S3
Table S3. Genetic instruments for MR analysis of oral microbiome of saliva and type 2 diabetes (T2D) in the BioBank Japan (BBJ) Project
[truncated: 1,643 more rows]

## Sheet: Table S4
Table S4. All results of discovery Mendelian randomization for oral microbiome of saliva on the risk of type 2 diabetes (T2D) in meta-analyses of genome-wide association studies (GWAS) of East Asian individuals risk
[truncated: 2,763 more rows]

[truncated: 11 more sheets: Table S5, Table S6, Table S7, Table S8, Table S9, Table S10, Table S11, Table S12, Table S13, Table S14, Table S15]
